# Supplementary material for: Deep Learning Combined with Quantitative Structure‒Activity Relationship Accelerates De Novo Design of Antifungal Peptides
Source: Adv Sci (Weinh). 2025 Feb 8;12(13):2412488. doi: 10.1002/advs.202412488 (PMC11967820; doi:10.1002/advs.202412488)
Supplement: Supplementary file 2 — Supporting Data [file ADVS-12-2412488-s001.xlsx]

## Sheet: Sheet1
The generated candidate dodecapeptides (n=7776)
Number	Sequence	Prediction	Predicted Probability
1	RRARIVVIRIRR	1	0.934793
2	RRARIVVIRIRK	1	0.963714
3	RRARIVVIRIRA	1	0.880858
4	RRARIVVIRIAR	1	0.933092
5	RRARIVVIRIAK	1	0.968583
6	RRARIVVIRIAA	1	0.820486
7	RRARIVVIRILR	1	0.957485
8	RRARIVVIRILK	1	0.969585
9	RRARIVVIRILA	1	0.928848
10	RRARIVVIRVRR	1	0.952751
11	RRARIVVIRVRK	1	0.978041
12	RRARIVVIRVRA	1	0.923275
13	RRARIVVIRVAR	1	0.970899
14	RRARIVVIRVAK	1	0.962904
15	RRARIVVIRVAA	1	0.842376
16	RRARIVVIRVLR	1	0.966382
17	RRARIVVIRVLK	1	0.96443
18	RRARIVVIRVLA	1	0.921851
19	RRARIVVIRRRR	1	0.957426
20	RRARIVVIRRRK	1	0.967818
21	RRARIVVIRRRA	1	0.898342
22	RRARIVVIRRAR	1	0.95051
23	RRARIVVIRRAK	1	0.971306
24	RRARIVVIRRAA	1	0.765809
25	RRARIVVIRRLR	1	0.949358
26	RRARIVVIRRLK	1	0.972962
27	RRARIVVIRRLA	1	0.930494
28	RRARIVVIRKRR	1	0.967533
29	RRARIVVIRKRK	1	0.966052
30	RRARIVVIRKRA	1	0.944553
31	RRARIVVIRKAR	1	0.965219
32	RRARIVVIRKAK	1	0.962637
33	RRARIVVIRKAA	1	0.621
34	RRARIVVIRKLR	1	0.974691
35	RRARIVVIRKLK	1	0.963293
36	RRARIVVIRKLA	1	0.863704
37	RRARIVLIRIRR	1	0.909675
38	RRARIVLIRIRK	1	0.97128
39	RRARIVLIRIRA	1	0.866988
40	RRARIVLIRIAR	1	0.94646
41	RRARIVLIRIAK	1	0.929078
42	RRARIVLIRIAA	1	0.800648
43	RRARIVLIRILR	1	0.946554
44	RRARIVLIRILK	1	0.952796
45	RRARIVLIRILA	1	0.910072
46	RRARIVLIRVRR	1	0.939827
47	RRARIVLIRVRK	1	0.975267
48	RRARIVLIRVRA	1	0.930202
49	RRARIVLIRVAR	1	0.940025
50	RRARIVLIRVAK	1	0.851149
51	RRARIVLIRVAA	1	0.677561
52	RRARIVLIRVLR	1	0.956531
53	RRARIVLIRVLK	1	0.960486
54	RRARIVLIRVLA	1	0.901033
55	RRARIVLIRRRR	1	0.907832
56	RRARIVLIRRRK	1	0.970902
57	RRARIVLIRRRA	1	0.857253
58	RRARIVLIRRAR	1	0.927879
59	RRARIVLIRRAK	1	0.969379
60	RRARIVLIRRAA	1	0.770402
61	RRARIVLIRRLR	1	0.910149
62	RRARIVLIRRLK	1	0.968014
63	RRARIVLIRRLA	1	0.923685
64	RRARIVLIRKRR	1	0.966329
65	RRARIVLIRKRK	1	0.9743
66	RRARIVLIRKRA	1	0.942396
67	RRARIVLIRKAR	1	0.937232
68	RRARIVLIRKAK	1	0.92339
69	RRARIVLIRKAA	1	0.531166
70	RRARIVLIRKLR	1	0.966255
71	RRARIVLIRKLK	1	0.946739
72	RRARIVLIRKLA	1	0.897402
73	RRARIVKIRIRR	1	0.927149
74	RRARIVKIRIRK	1	0.947606
75	RRARIVKIRIRA	1	0.858096
76	RRARIVKIRIAR	1	0.911111
77	RRARIVKIRIAK	1	0.927359
78	RRARIVKIRIAA	1	0.778533
79	RRARIVKIRILR	1	0.961588
80	RRARIVKIRILK	1	0.954591
81	RRARIVKIRILA	1	0.877423
82	RRARIVKIRVRR	1	0.935422
83	RRARIVKIRVRK	1	0.957906
84	RRARIVKIRVRA	1	0.877072
85	RRARIVKIRVAR	1	0.92511
86	RRARIVKIRVAK	1	0.901751
87	RRARIVKIRVAA	1	0.574239
88	RRARIVKIRVLR	1	0.967366
89	RRARIVKIRVLK	1	0.949229
90	RRARIVKIRVLA	1	0.746089
91	RRARIVKIRRRR	1	0.942621
92	RRARIVKIRRRK	1	0.958314
93	RRARIVKIRRRA	1	0.843527
94	RRARIVKIRRAR	1	0.905575
95	RRARIVKIRRAK	1	0.939558
96	RRARIVKIRRAA	1	0.786825
97	RRARIVKIRRLR	1	0.949149
98	RRARIVKIRRLK	1	0.959341
99	RRARIVKIRRLA	1	0.91563
100	RRARIVKIRKRR	1	0.946345
101	RRARIVKIRKRK	1	0.938801
102	RRARIVKIRKRA	1	0.887395
103	RRARIVKIRKAR	1	0.927361
104	RRARIVKIRKAK	1	0.921701
105	RRARIVKIRKAA	1	0.704155
106	RRARIVKIRKLR	1	0.965193
107	RRARIVKIRKLK	1	0.940993
108	RRARIVKIRKLA	1	0.9024
109	RRARIRVIRIRR	1	0.946719
110	RRARIRVIRIRK	1	0.940376
111	RRARIRVIRIRA	1	0.920888
112	RRARIRVIRIAR	1	0.907554
113	RRARIRVIRIAK	1	0.941255
114	RRARIRVIRIAA	1	0.71548
115	RRARIRVIRILR	1	0.945953
116	RRARIRVIRILK	1	0.963869
117	RRARIRVIRILA	1	0.900973
118	RRARIRVIRVRR	1	0.942787
119	RRARIRVIRVRK	1	0.958001
120	RRARIRVIRVRA	1	0.898209
121	RRARIRVIRVAR	1	0.932228
122	RRARIRVIRVAK	1	0.966127
123	RRARIRVIRVAA	1	0.628242
124	RRARIRVIRVLR	1	0.954104
125	RRARIRVIRVLK	1	0.976614
126	RRARIRVIRVLA	1	0.890964
127	RRARIRVIRRRR	1	0.947873
128	RRARIRVIRRRK	1	0.957933
129	RRARIRVIRRRA	1	0.905336
130	RRARIRVIRRAR	1	0.942741
131	RRARIRVIRRAK	1	0.943814
132	RRARIRVIRRAA	1	0.771778
133	RRARIRVIRRLR	1	0.926504
134	RRARIRVIRRLK	1	0.963824
135	RRARIRVIRRLA	1	0.862739
136	RRARIRVIRKRR	1	0.954441
137	RRARIRVIRKRK	1	0.957342
138	RRARIRVIRKRA	1	0.901721
139	RRARIRVIRKAR	1	0.926705
140	RRARIRVIRKAK	1	0.941088
141	RRARIRVIRKAA	1	0.70168
142	RRARIRVIRKLR	1	0.961502
143	RRARIRVIRKLK	1	0.964101
144	RRARIRVIRKLA	1	0.89286
145	RRARIRLIRIRR	1	0.922889
146	RRARIRLIRIRK	1	0.944462
147	RRARIRLIRIRA	1	0.864355
148	RRARIRLIRIAR	1	0.911956
149	RRARIRLIRIAK	1	0.94843
150	RRARIRLIRIAA	1	0.660178
151	RRARIRLIRILR	1	0.950651
152	RRARIRLIRILK	1	0.952726
153	RRARIRLIRILA	1	0.904302
154	RRARIRLIRVRR	1	0.90763
155	RRARIRLIRVRK	1	0.965361
156	RRARIRLIRVRA	1	0.868385
157	RRARIRLIRVAR	1	0.925168
158	RRARIRLIRVAK	1	0.93246
159	RRARIRLIRVAA	1	0.728058
160	RRARIRLIRVLR	1	0.95082
161	RRARIRLIRVLK	1	0.970277
162	RRARIRLIRVLA	1	0.888588
163	RRARIRLIRRRR	1	0.919266
164	RRARIRLIRRRK	1	0.953676
165	RRARIRLIRRRA	1	0.859079
166	RRARIRLIRRAR	1	0.891864
167	RRARIRLIRRAK	1	0.950723
168	RRARIRLIRRAA	1	0.654676
169	RRARIRLIRRLR	1	0.906274
170	RRARIRLIRRLK	1	0.953618
171	RRARIRLIRRLA	1	0.866068
172	RRARIRLIRKRR	1	0.951916
173	RRARIRLIRKRK	1	0.963632
174	RRARIRLIRKRA	1	0.915625
175	RRARIRLIRKAR	1	0.932415
176	RRARIRLIRKAK	1	0.944542
177	RRARIRLIRKAA	1	0.676008
178	RRARIRLIRKLR	1	0.95979
179	RRARIRLIRKLK	1	0.959679
180	RRARIRLIRKLA	1	0.903444
181	RRARIRKIRIRR	1	0.937891
182	RRARIRKIRIRK	1	0.937121
183	RRARIRKIRIRA	1	0.889826
184	RRARIRKIRIAR	1	0.8543
185	RRARIRKIRIAK	1	0.876383
186	RRARIRKIRIAA	1	0.634714
187	RRARIRKIRILR	1	0.949357
188	RRARIRKIRILK	1	0.954867
189	RRARIRKIRILA	1	0.882767
190	RRARIRKIRVRR	1	0.905897
191	RRARIRKIRVRK	1	0.93989
192	RRARIRKIRVRA	1	0.8263
193	RRARIRKIRVAR	1	0.870764
194	RRARIRKIRVAK	1	0.906065
195	RRARIRKIRVAA	1	0.613171
196	RRARIRKIRVLR	1	0.95245
197	RRARIRKIRVLK	1	0.96534
198	RRARIRKIRVLA	1	0.892994
199	RRARIRKIRRRR	1	0.935802
200	RRARIRKIRRRK	1	0.953335
201	RRARIRKIRRRA	1	0.87008
202	RRARIRKIRRAR	1	0.905265
203	RRARIRKIRRAK	1	0.927963
204	RRARIRKIRRAA	1	0.752146
205	RRARIRKIRRLR	1	0.939846
206	RRARIRKIRRLK	1	0.960803
207	RRARIRKIRRLA	1	0.86833
208	RRARIRKIRKRR	1	0.942882
209	RRARIRKIRKRK	1	0.938868
210	RRARIRKIRKRA	1	0.916342
211	RRARIRKIRKAR	1	0.902641
212	RRARIRKIRKAK	1	0.926145
213	RRARIRKIRKAA	1	0.690627
214	RRARIRKIRKLR	1	0.960061
215	RRARIRKIRKLK	1	0.955059
216	RRARIRKIRKLA	1	0.912118
217	RRARIIVIRIRR	1	0.942342
218	RRARIIVIRIRK	1	0.957065
219	RRARIIVIRIRA	1	0.915832
220	RRARIIVIRIAR	1	0.917302
221	RRARIIVIRIAK	1	0.945575
222	RRARIIVIRIAA	1	0.834685
223	RRARIIVIRILR	1	0.958829
224	RRARIIVIRILK	1	0.960937
225	RRARIIVIRILA	1	0.91524
226	RRARIIVIRVRR	1	0.952871
227	RRARIIVIRVRK	1	0.974101
228	RRARIIVIRVRA	1	0.910523
229	RRARIIVIRVAR	1	0.954418
230	RRARIIVIRVAK	1	0.976336
231	RRARIIVIRVAA	1	0.824781
232	RRARIIVIRVLR	1	0.96627
233	RRARIIVIRVLK	1	0.970655
234	RRARIIVIRVLA	1	0.933871
235	RRARIIVIRRRR	1	0.949442
236	RRARIIVIRRRK	1	0.962761
237	RRARIIVIRRRA	1	0.901083
238	RRARIIVIRRAR	1	0.944462
239	RRARIIVIRRAK	1	0.962965
240	RRARIIVIRRAA	1	0.843735
241	RRARIIVIRRLR	1	0.951621
242	RRARIIVIRRLK	1	0.97172
243	RRARIIVIRRLA	1	0.94574
244	RRARIIVIRKRR	1	0.966227
245	RRARIIVIRKRK	1	0.965913
246	RRARIIVIRKRA	1	0.940865
247	RRARIIVIRKAR	1	0.963348
248	RRARIIVIRKAK	1	0.964957
249	RRARIIVIRKAA	1	0.794066
250	RRARIIVIRKLR	1	0.974366
251	RRARIIVIRKLK	1	0.96281
252	RRARIIVIRKLA	1	0.928254
253	RRARIILIRIRR	1	0.950844
254	RRARIILIRIRK	1	0.957648
255	RRARIILIRIRA	1	0.920377
256	RRARIILIRIAR	1	0.940467
257	RRARIILIRIAK	1	0.950552
258	RRARIILIRIAA	1	0.840925
259	RRARIILIRILR	1	0.960279
260	RRARIILIRILK	1	0.939599
261	RRARIILIRILA	1	0.916187
262	RRARIILIRVRR	1	0.954488
263	RRARIILIRVRK	1	0.979913
264	RRARIILIRVRA	1	0.944686
265	RRARIILIRVAR	1	0.967073
266	RRARIILIRVAK	1	0.925337
267	RRARIILIRVAA	1	0.774797
268	RRARIILIRVLR	1	0.96772
269	RRARIILIRVLK	1	0.958922
270	RRARIILIRVLA	1	0.911046
271	RRARIILIRRRR	1	0.939533
272	RRARIILIRRRK	1	0.96835
273	RRARIILIRRRA	1	0.908003
274	RRARIILIRRAR	1	0.954268
275	RRARIILIRRAK	1	0.974869
276	RRARIILIRRAA	1	0.883592
277	RRARIILIRRLR	1	0.941715
278	RRARIILIRRLK	1	0.964281
279	RRARIILIRRLA	1	0.951091
280	RRARIILIRKRR	1	0.970411
281	RRARIILIRKRK	1	0.969094
282	RRARIILIRKRA	1	0.962376
283	RRARIILIRKAR	1	0.955545
284	RRARIILIRKAK	1	0.944289
285	RRARIILIRKAA	1	0.725295
286	RRARIILIRKLR	1	0.96776
287	RRARIILIRKLK	1	0.947969
288	RRARIILIRKLA	1	0.922664
289	RRARIIKIRIRR	1	0.954573
290	RRARIIKIRIRK	1	0.953655
291	RRARIIKIRIRA	1	0.90944
292	RRARIIKIRIAR	1	0.918849
293	RRARIIKIRIAK	1	0.922335
294	RRARIIKIRIAA	1	0.801728
295	RRARIIKIRILR	1	0.959796
296	RRARIIKIRILK	1	0.94574
297	RRARIIKIRILA	1	0.916732
298	RRARIIKIRVRR	1	0.955861
299	RRARIIKIRVRK	1	0.963964
300	RRARIIKIRVRA	1	0.921702
301	RRARIIKIRVAR	1	0.952284
302	RRARIIKIRVAK	1	0.940439
303	RRARIIKIRVAA	1	0.764381
304	RRARIIKIRVLR	1	0.972608
305	RRARIIKIRVLK	1	0.954577
306	RRARIIKIRVLA	1	0.858011
307	RRARIIKIRRRR	1	0.959297
308	RRARIIKIRRRK	1	0.961676
309	RRARIIKIRRRA	1	0.902828
310	RRARIIKIRRAR	1	0.940921
311	RRARIIKIRRAK	1	0.944628
312	RRARIIKIRRAA	1	0.850457
313	RRARIIKIRRLR	1	0.963065
314	RRARIIKIRRLK	1	0.962574
315	RRARIIKIRRLA	1	0.93385
316	RRARIIKIRKRR	1	0.961687
317	RRARIIKIRKRK	1	0.949789
318	RRARIIKIRKRA	1	0.930013
319	RRARIIKIRKAR	1	0.943457
320	RRARIIKIRKAK	1	0.920236
321	RRARIIKIRKAA	1	0.810925
322	RRARIIKIRKLR	1	0.969455
323	RRARIIKIRKLK	1	0.945176
324	RRARIIKIRKLA	1	0.929522
325	RRWRIVVIRIRR	1	0.941997
326	RRWRIVVIRIRK	1	0.956177
327	RRWRIVVIRIRA	1	0.898142
328	RRWRIVVIRIAR	1	0.924829
329	RRWRIVVIRIAK	1	0.955827
330	RRWRIVVIRIAA	1	0.860608
331	RRWRIVVIRILR	1	0.958628
332	RRWRIVVIRILK	1	0.960688
333	RRWRIVVIRILA	1	0.931585
334	RRWRIVVIRVRR	1	0.947248
335	RRWRIVVIRVRK	1	0.961059
336	RRWRIVVIRVRA	1	0.910726
337	RRWRIVVIRVAR	1	0.94388
338	RRWRIVVIRVAK	1	0.9666
339	RRWRIVVIRVAA	1	0.893391
340	RRWRIVVIRVLR	1	0.959283
341	RRWRIVVIRVLK	1	0.965339
342	RRWRIVVIRVLA	1	0.929865
343	RRWRIVVIRRRR	1	0.962153
344	RRWRIVVIRRRK	1	0.964649
345	RRWRIVVIRRRA	1	0.859448
346	RRWRIVVIRRAR	1	0.904105
347	RRWRIVVIRRAK	1	0.94164
348	RRWRIVVIRRAA	1	0.786653
349	RRWRIVVIRRLR	1	0.946413
350	RRWRIVVIRRLK	1	0.963506
351	RRWRIVVIRRLA	1	0.884647
352	RRWRIVVIRKRR	1	0.970491
353	RRWRIVVIRKRK	1	0.970511
354	RRWRIVVIRKRA	1	0.942726
355	RRWRIVVIRKAR	1	0.952031
356	RRWRIVVIRKAK	1	0.963146
357	RRWRIVVIRKAA	1	0.814561
358	RRWRIVVIRKLR	1	0.970218
359	RRWRIVVIRKLK	1	0.965432
360	RRWRIVVIRKLA	1	0.958953
361	RRWRIVLIRIRR	1	0.931376
362	RRWRIVLIRIRK	1	0.946853
363	RRWRIVLIRIRA	1	0.887542
364	RRWRIVLIRIAR	1	0.901726
365	RRWRIVLIRIAK	1	0.946158
366	RRWRIVLIRIAA	1	0.823954
367	RRWRIVLIRILR	1	0.945689
368	RRWRIVLIRILK	1	0.939667
369	RRWRIVLIRILA	1	0.885837
370	RRWRIVLIRVRR	1	0.914288
371	RRWRIVLIRVRK	1	0.954246
372	RRWRIVLIRVRA	1	0.897299
373	RRWRIVLIRVAR	1	0.94956
374	RRWRIVLIRVAK	1	0.964088
375	RRWRIVLIRVAA	1	0.787452
376	RRWRIVLIRVLR	1	0.943811
377	RRWRIVLIRVLK	1	0.949207
378	RRWRIVLIRVLA	1	0.88494
379	RRWRIVLIRRRR	1	0.944245
380	RRWRIVLIRRRK	1	0.957557
381	RRWRIVLIRRRA	1	0.785662
382	RRWRIVLIRRAR	1	0.892697
383	RRWRIVLIRRAK	1	0.951553
384	RRWRIVLIRRAA	1	0.743261
385	RRWRIVLIRRLR	1	0.929201
386	RRWRIVLIRRLK	1	0.948485
387	RRWRIVLIRRLA	1	0.84873
388	RRWRIVLIRKRR	1	0.965166
389	RRWRIVLIRKRK	1	0.964848
390	RRWRIVLIRKRA	1	0.941792
391	RRWRIVLIRKAR	1	0.951487
392	RRWRIVLIRKAK	1	0.953387
393	RRWRIVLIRKAA	1	0.776477
394	RRWRIVLIRKLR	1	0.958289
395	RRWRIVLIRKLK	1	0.952217
396	RRWRIVLIRKLA	1	0.942866
397	RRWRIVKIRIRR	1	0.966552
398	RRWRIVKIRIRK	1	0.960733
399	RRWRIVKIRIRA	1	0.927026
400	RRWRIVKIRIAR	1	0.945513
401	RRWRIVKIRIAK	1	0.940987
402	RRWRIVKIRIAA	1	0.815486
403	RRWRIVKIRILR	1	0.962685
404	RRWRIVKIRILK	1	0.948353
405	RRWRIVKIRILA	1	0.92713
406	RRWRIVKIRVRR	1	0.966467
407	RRWRIVKIRVRK	1	0.965423
408	RRWRIVKIRVRA	1	0.930722
409	RRWRIVKIRVAR	1	0.965433
410	RRWRIVKIRVAK	1	0.958509
411	RRWRIVKIRVAA	1	0.781317
412	RRWRIVKIRVLR	1	0.966517
413	RRWRIVKIRVLK	1	0.964346
414	RRWRIVKIRVLA	1	0.945624
415	RRWRIVKIRRRR	1	0.978185
416	RRWRIVKIRRRK	1	0.96952
417	RRWRIVKIRRRA	1	0.930931
418	RRWRIVKIRRAR	1	0.943665
419	RRWRIVKIRRAK	1	0.945213
420	RRWRIVKIRRAA	1	0.794217
421	RRWRIVKIRRLR	1	0.964478
422	RRWRIVKIRRLK	1	0.963949
423	RRWRIVKIRRLA	1	0.921712
424	RRWRIVKIRKRR	1	0.975341
425	RRWRIVKIRKRK	1	0.970011
426	RRWRIVKIRKRA	1	0.95092
427	RRWRIVKIRKAR	1	0.955506
428	RRWRIVKIRKAK	1	0.948078
429	RRWRIVKIRKAA	1	0.782163
430	RRWRIVKIRKLR	1	0.969784
431	RRWRIVKIRKLK	1	0.965621
432	RRWRIVKIRKLA	1	0.946149
433	RRWRIRVIRIRR	1	0.946672
434	RRWRIRVIRIRK	1	0.947908
435	RRWRIRVIRIRA	1	0.897279
436	RRWRIRVIRIAR	1	0.912916
437	RRWRIRVIRIAK	1	0.93712
438	RRWRIRVIRIAA	1	0.810149
439	RRWRIRVIRILR	1	0.960029
440	RRWRIRVIRILK	1	0.961606
441	RRWRIRVIRILA	1	0.913453
442	RRWRIRVIRVRR	1	0.957899
443	RRWRIRVIRVRK	1	0.956825
444	RRWRIRVIRVRA	1	0.885523
445	RRWRIRVIRVAR	1	0.926237
446	RRWRIRVIRVAK	1	0.942757
447	RRWRIRVIRVAA	1	0.803018
448	RRWRIRVIRVLR	1	0.954352
449	RRWRIRVIRVLK	1	0.95976
450	RRWRIRVIRVLA	1	0.885307
451	RRWRIRVIRRRR	1	0.961053
452	RRWRIRVIRRRK	1	0.95895
453	RRWRIRVIRRRA	1	0.877956
454	RRWRIRVIRRAR	1	0.920516
455	RRWRIRVIRRAK	1	0.935266
456	RRWRIRVIRRAA	1	0.802941
457	RRWRIRVIRRLR	1	0.952562
458	RRWRIRVIRRLK	1	0.96153
459	RRWRIRVIRRLA	1	0.869238
460	RRWRIRVIRKRR	1	0.968547
461	RRWRIRVIRKRK	1	0.966965
462	RRWRIRVIRKRA	1	0.931176
463	RRWRIRVIRKAR	1	0.94288
464	RRWRIRVIRKAK	1	0.943835
465	RRWRIRVIRKAA	1	0.807274
466	RRWRIRVIRKLR	1	0.969094
467	RRWRIRVIRKLK	1	0.96956
468	RRWRIRVIRKLA	1	0.931989
469	RRWRIRLIRIRR	1	0.947652
470	RRWRIRLIRIRK	1	0.952872
471	RRWRIRLIRIRA	1	0.864728
472	RRWRIRLIRIAR	1	0.904411
473	RRWRIRLIRIAK	1	0.931768
474	RRWRIRLIRIAA	1	0.711192
475	RRWRIRLIRILR	1	0.955089
476	RRWRIRLIRILK	1	0.952971
477	RRWRIRLIRILA	1	0.891514
478	RRWRIRLIRVRR	1	0.929021
479	RRWRIRLIRVRK	1	0.953676
480	RRWRIRLIRVRA	1	0.821506
481	RRWRIRLIRVAR	1	0.918008
482	RRWRIRLIRVAK	1	0.949825
483	RRWRIRLIRVAA	1	0.698744
484	RRWRIRLIRVLR	1	0.947234
485	RRWRIRLIRVLK	1	0.950276
486	RRWRIRLIRVLA	1	0.864866
487	RRWRIRLIRRRR	1	0.959261
488	RRWRIRLIRRRK	1	0.963853
489	RRWRIRLIRRRA	1	0.835747
490	RRWRIRLIRRAR	1	0.886784
491	RRWRIRLIRRAK	1	0.942857
492	RRWRIRLIRRAA	1	0.759949
493	RRWRIRLIRRLR	1	0.946869
494	RRWRIRLIRRLK	1	0.962305
495	RRWRIRLIRRLA	1	0.871872
496	RRWRIRLIRKRR	1	0.970088
497	RRWRIRLIRKRK	1	0.971202
498	RRWRIRLIRKRA	1	0.937091
499	RRWRIRLIRKAR	1	0.942502
500	RRWRIRLIRKAK	1	0.947496
501	RRWRIRLIRKAA	1	0.720222
502	RRWRIRLIRKLR	1	0.967714
503	RRWRIRLIRKLK	1	0.96676
504	RRWRIRLIRKLA	1	0.923854
505	RRWRIRKIRIRR	1	0.968135
506	RRWRIRKIRIRK	1	0.966137
507	RRWRIRKIRIRA	1	0.943684
508	RRWRIRKIRIAR	1	0.949594
509	RRWRIRKIRIAK	1	0.934811
510	RRWRIRKIRIAA	1	0.819856
511	RRWRIRKIRILR	1	0.971211
512	RRWRIRKIRILK	1	0.962575
513	RRWRIRKIRILA	1	0.926968
514	RRWRIRKIRVRR	1	0.970738
515	RRWRIRKIRVRK	1	0.966564
516	RRWRIRKIRVRA	1	0.93277
517	RRWRIRKIRVAR	1	0.950346
518	RRWRIRKIRVAK	1	0.936533
519	RRWRIRKIRVAA	1	0.765425
520	RRWRIRKIRVLR	1	0.96521
521	RRWRIRKIRVLK	1	0.959527
522	RRWRIRKIRVLA	1	0.897005
523	RRWRIRKIRRRR	1	0.973271
524	RRWRIRKIRRRK	1	0.97144
525	RRWRIRKIRRRA	1	0.951949
526	RRWRIRKIRRAR	1	0.959959
527	RRWRIRKIRRAK	1	0.9517
528	RRWRIRKIRRAA	1	0.871463
529	RRWRIRKIRRLR	1	0.974335
530	RRWRIRKIRRLK	1	0.968295
531	RRWRIRKIRRLA	1	0.938556
532	RRWRIRKIRKRR	1	0.977668
533	RRWRIRKIRKRK	1	0.972823
534	RRWRIRKIRKRA	1	0.96306
535	RRWRIRKIRKAR	1	0.960972
536	RRWRIRKIRKAK	1	0.951377
537	RRWRIRKIRKAA	1	0.896977
538	RRWRIRKIRKLR	1	0.975263
539	RRWRIRKIRKLK	1	0.969576
540	RRWRIRKIRKLA	1	0.956072
541	RRWRIIVIRIRR	1	0.925349
542	RRWRIIVIRIRK	1	0.936833
543	RRWRIIVIRIRA	1	0.883859
544	RRWRIIVIRIAR	1	0.921136
545	RRWRIIVIRIAK	1	0.938845
546	RRWRIIVIRIAA	1	0.871078
547	RRWRIIVIRILR	1	0.949411
548	RRWRIIVIRILK	1	0.946801
549	RRWRIIVIRILA	1	0.919702
550	RRWRIIVIRVRR	1	0.945767
551	RRWRIIVIRVRK	1	0.956967
552	RRWRIIVIRVRA	1	0.922273
553	RRWRIIVIRVAR	1	0.944807
554	RRWRIIVIRVAK	1	0.95749
555	RRWRIIVIRVAA	1	0.896678
556	RRWRIIVIRVLR	1	0.956451
557	RRWRIIVIRVLK	1	0.958517
558	RRWRIIVIRVLA	1	0.926628
559	RRWRIIVIRRRR	1	0.944634
560	RRWRIIVIRRRK	1	0.948738
561	RRWRIIVIRRRA	1	0.895248
562	RRWRIIVIRRAR	1	0.924903
563	RRWRIIVIRRAK	1	0.942802
564	RRWRIIVIRRAA	1	0.842679
565	RRWRIIVIRRLR	1	0.944275
566	RRWRIIVIRRLK	1	0.954498
567	RRWRIIVIRRLA	1	0.91297
568	RRWRIIVIRKRR	1	0.960693
569	RRWRIIVIRKRK	1	0.959087
570	RRWRIIVIRKRA	1	0.94469
571	RRWRIIVIRKAR	1	0.952344
572	RRWRIIVIRKAK	1	0.952769
573	RRWRIIVIRKAA	1	0.87832
574	RRWRIIVIRKLR	1	0.966968
575	RRWRIIVIRKLK	1	0.957255
576	RRWRIIVIRKLA	1	0.95054
577	RRWRIILIRIRR	1	0.954089
578	RRWRIILIRIRK	1	0.945578
579	RRWRIILIRIRA	1	0.920888
580	RRWRIILIRIAR	1	0.933654
581	RRWRIILIRIAK	1	0.924701
582	RRWRIILIRIAA	1	0.888026
583	RRWRIILIRILR	1	0.952671
584	RRWRIILIRILK	1	0.936815
585	RRWRIILIRILA	1	0.898544
586	RRWRIILIRVRR	1	0.951281
587	RRWRIILIRVRK	1	0.950868
588	RRWRIILIRVRA	1	0.931741
589	RRWRIILIRVAR	1	0.95092
590	RRWRIILIRVAK	1	0.952882
591	RRWRIILIRVAA	1	0.869361
592	RRWRIILIRVLR	1	0.953266
593	RRWRIILIRVLK	1	0.938261
594	RRWRIILIRVLA	1	0.905457
595	RRWRIILIRRRR	1	0.955486
596	RRWRIILIRRRK	1	0.95571
597	RRWRIILIRRRA	1	0.911214
598	RRWRIILIRRAR	1	0.935478
599	RRWRIILIRRAK	1	0.947077
600	RRWRIILIRRAA	1	0.895603
601	RRWRIILIRRLR	1	0.949118
602	RRWRIILIRRLK	1	0.951243
603	RRWRIILIRRLA	1	0.918409
604	RRWRIILIRKRR	1	0.96425
605	RRWRIILIRKRK	1	0.957891
606	RRWRIILIRKRA	1	0.944778
607	RRWRIILIRKAR	1	0.948768
608	RRWRIILIRKAK	1	0.937685
609	RRWRIILIRKAA	1	0.853927
610	RRWRIILIRKLR	1	0.962573
611	RRWRIILIRKLK	1	0.947527
612	RRWRIILIRKLA	1	0.932654
613	RRWRIIKIRIRR	1	0.964661
614	RRWRIIKIRIRK	1	0.9579
615	RRWRIIKIRIRA	1	0.937264
616	RRWRIIKIRIAR	1	0.949416
617	RRWRIIKIRIAK	1	0.927136
618	RRWRIIKIRIAA	1	0.879699
619	RRWRIIKIRILR	1	0.961788
620	RRWRIIKIRILK	1	0.937959
621	RRWRIIKIRILA	1	0.919864
622	RRWRIIKIRVRR	1	0.963034
623	RRWRIIKIRVRK	1	0.959159
624	RRWRIIKIRVRA	1	0.943394
625	RRWRIIKIRVAR	1	0.961221
626	RRWRIIKIRVAK	1	0.949866
627	RRWRIIKIRVAA	1	0.859963
628	RRWRIIKIRVLR	1	0.963617
629	RRWRIIKIRVLK	1	0.94581
630	RRWRIIKIRVLA	1	0.938357
631	RRWRIIKIRRRR	1	0.970152
632	RRWRIIKIRRRK	1	0.962627
633	RRWRIIKIRRRA	1	0.95318
634	RRWRIIKIRRAR	1	0.956381
635	RRWRIIKIRRAK	1	0.951022
636	RRWRIIKIRRAA	1	0.896865
637	RRWRIIKIRRLR	1	0.966899
638	RRWRIIKIRRLK	1	0.962744
639	RRWRIIKIRRLA	1	0.944187
640	RRWRIIKIRKRR	1	0.968627
641	RRWRIIKIRKRK	1	0.958397
642	RRWRIIKIRKRA	1	0.953188
643	RRWRIIKIRKAR	1	0.957308
644	RRWRIIKIRKAK	1	0.94487
645	RRWRIIKIRKAA	1	0.892235
646	RRWRIIKIRKLR	1	0.971186
647	RRWRIIKIRKLK	1	0.960187
648	RRWRIIKIRKLA	1	0.944762
649	RRLRIVVIRIRR	1	0.908337
650	RRLRIVVIRIRK	1	0.944201
651	RRLRIVVIRIRA	1	0.848364
652	RRLRIVVIRIAR	1	0.909651
653	RRLRIVVIRIAK	1	0.954531
654	RRLRIVVIRIAA	1	0.808386
655	RRLRIVVIRILR	1	0.930188
656	RRLRIVVIRILK	1	0.928212
657	RRLRIVVIRILA	1	0.82244
658	RRLRIVVIRVRR	1	0.935492
659	RRLRIVVIRVRK	1	0.968118
660	RRLRIVVIRVRA	1	0.90088
661	RRLRIVVIRVAR	1	0.95131
662	RRLRIVVIRVAK	1	0.960327
663	RRLRIVVIRVAA	1	0.842383
664	RRLRIVVIRVLR	1	0.934857
665	RRLRIVVIRVLK	1	0.944454
666	RRLRIVVIRVLA	1	0.855888
667	RRLRIVVIRRRR	1	0.922879
668	RRLRIVVIRRRK	1	0.957394
669	RRLRIVVIRRRA	1	0.786031
670	RRLRIVVIRRAR	1	0.914469
671	RRLRIVVIRRAK	1	0.971222
672	RRLRIVVIRRAA	1	0.830401
673	RRLRIVVIRRLR	1	0.843762
674	RRLRIVVIRRLK	1	0.943389
675	RRLRIVVIRRLA	1	0.850314
676	RRLRIVVIRKRR	1	0.965028
677	RRLRIVVIRKRK	1	0.974039
678	RRLRIVVIRKRA	1	0.942154
679	RRLRIVVIRKAR	1	0.96587
680	RRLRIVVIRKAK	1	0.958101
681	RRLRIVVIRKAA	1	0.843953
682	RRLRIVVIRKLR	1	0.947615
683	RRLRIVVIRKLK	1	0.948947
684	RRLRIVVIRKLA	1	0.918743
685	RRLRIVLIRIRR	1	0.867328
686	RRLRIVLIRIRK	1	0.920846
687	RRLRIVLIRIRA	1	0.812888
688	RRLRIVLIRIAR	1	0.839619
689	RRLRIVLIRIAK	1	0.908374
690	RRLRIVLIRIAA	1	0.76209
691	RRLRIVLIRILR	1	0.887522
692	RRLRIVLIRILK	1	0.884264
693	RRLRIVLIRILA	1	0.764642
694	RRLRIVLIRVRR	1	0.847578
695	RRLRIVLIRVRK	1	0.946038
696	RRLRIVLIRVRA	1	0.819427
697	RRLRIVLIRVAR	1	0.913098
698	RRLRIVLIRVAK	1	0.936285
699	RRLRIVLIRVAA	1	0.786521
700	RRLRIVLIRVLR	1	0.865595
701	RRLRIVLIRVLK	1	0.899031
702	RRLRIVLIRVLA	1	0.740368
703	RRLRIVLIRRRR	1	0.85878
704	RRLRIVLIRRRK	1	0.939965
705	RRLRIVLIRRRA	1	0.673251
706	RRLRIVLIRRAR	1	0.853877
707	RRLRIVLIRRAK	1	0.951011
708	RRLRIVLIRRAA	1	0.767848
709	RRLRIVLIRRLR	1	0.815867
710	RRLRIVLIRRLK	1	0.91096
711	RRLRIVLIRRLA	1	0.780847
712	RRLRIVLIRKRR	1	0.944514
713	RRLRIVLIRKRK	1	0.96022
714	RRLRIVLIRKRA	1	0.915917
715	RRLRIVLIRKAR	1	0.93363
716	RRLRIVLIRKAK	1	0.93825
717	RRLRIVLIRKAA	1	0.806774
718	RRLRIVLIRKLR	1	0.929332
719	RRLRIVLIRKLK	1	0.927957
720	RRLRIVLIRKLA	1	0.889643
721	RRLRIVKIRIRR	1	0.944788
722	RRLRIVKIRIRK	1	0.953992
723	RRLRIVKIRIRA	1	0.899523
724	RRLRIVKIRIAR	1	0.934783
725	RRLRIVKIRIAK	1	0.937652
726	RRLRIVKIRIAA	1	0.836486
727	RRLRIVKIRILR	1	0.944823
728	RRLRIVKIRILK	1	0.930431
729	RRLRIVKIRILA	1	0.869637
730	RRLRIVKIRVRR	1	0.958878
731	RRLRIVKIRVRK	1	0.96855
732	RRLRIVKIRVRA	1	0.910524
733	RRLRIVKIRVAR	1	0.94357
734	RRLRIVKIRVAK	1	0.941964
735	RRLRIVKIRVAA	1	0.642547
736	RRLRIVKIRVLR	1	0.954372
737	RRLRIVKIRVLK	1	0.94889
738	RRLRIVKIRVLA	1	0.869852
739	RRLRIVKIRRRR	1	0.961294
740	RRLRIVKIRRRK	1	0.969649
741	RRLRIVKIRRRA	1	0.845039
742	RRLRIVKIRRAR	1	0.918165
743	RRLRIVKIRRAK	1	0.954624
744	RRLRIVKIRRAA	1	0.84001
745	RRLRIVKIRRLR	1	0.936317
746	RRLRIVKIRRLK	1	0.95198
747	RRLRIVKIRRLA	1	0.912956
748	RRLRIVKIRKRR	1	0.972065
749	RRLRIVKIRKRK	1	0.967113
750	RRLRIVKIRKRA	1	0.937918
751	RRLRIVKIRKAR	1	0.950488
752	RRLRIVKIRKAK	1	0.931485
753	RRLRIVKIRKAA	1	0.815408
754	RRLRIVKIRKLR	1	0.960211
755	RRLRIVKIRKLK	1	0.945615
756	RRLRIVKIRKLA	1	0.923925
757	RRLRIRVIRIRR	1	0.930721
758	RRLRIRVIRIRK	1	0.947139
759	RRLRIRVIRIRA	1	0.866673
760	RRLRIRVIRIAR	1	0.90323
761	RRLRIRVIRIAK	1	0.940776
762	RRLRIRVIRIAA	1	0.734373
763	RRLRIRVIRILR	1	0.949617
764	RRLRIRVIRILK	1	0.942853
765	RRLRIRVIRILA	1	0.877583
766	RRLRIRVIRVRR	1	0.926828
767	RRLRIRVIRVRK	1	0.960863
768	RRLRIRVIRVRA	1	0.882621
769	RRLRIRVIRVAR	1	0.929567
770	RRLRIRVIRVAK	1	0.966321
771	RRLRIRVIRVAA	1	0.770202
772	RRLRIRVIRVLR	1	0.940866
773	RRLRIRVIRVLK	1	0.951741
774	RRLRIRVIRVLA	1	0.829119
775	RRLRIRVIRRRR	1	0.932786
776	RRLRIRVIRRRK	1	0.957656
777	RRLRIRVIRRRA	1	0.818262
778	RRLRIRVIRRAR	1	0.882647
779	RRLRIRVIRRAK	1	0.938805
780	RRLRIRVIRRAA	1	0.754388
781	RRLRIRVIRRLR	1	0.909003
782	RRLRIRVIRRLK	1	0.945353
783	RRLRIRVIRRLA	1	0.850566
784	RRLRIRVIRKRR	1	0.959072
785	RRLRIRVIRKRK	1	0.96707
786	RRLRIRVIRKRA	1	0.920557
787	RRLRIRVIRKAR	1	0.936865
788	RRLRIRVIRKAK	1	0.956131
789	RRLRIRVIRKAA	1	0.81634
790	RRLRIRVIRKLR	1	0.956037
791	RRLRIRVIRKLK	1	0.958282
792	RRLRIRVIRKLA	1	0.893333
793	RRLRIRLIRIRR	1	0.908164
794	RRLRIRLIRIRK	1	0.938651
795	RRLRIRLIRIRA	1	0.851995
796	RRLRIRLIRIAR	1	0.883564
797	RRLRIRLIRIAK	1	0.918699
798	RRLRIRLIRIAA	1	0.701439
799	RRLRIRLIRILR	1	0.932089
800	RRLRIRLIRILK	1	0.92367
801	RRLRIRLIRILA	1	0.853023
802	RRLRIRLIRVRR	1	0.866226
803	RRLRIRLIRVRK	1	0.943695
804	RRLRIRLIRVRA	1	0.830519
805	RRLRIRLIRVAR	1	0.901373
806	RRLRIRLIRVAK	1	0.94733
807	RRLRIRLIRVAA	1	0.690807
808	RRLRIRLIRVLR	1	0.917582
809	RRLRIRLIRVLK	1	0.932348
810	RRLRIRLIRVLA	1	0.814607
811	RRLRIRLIRRRR	1	0.918938
812	RRLRIRLIRRRK	1	0.953289
813	RRLRIRLIRRRA	1	0.786047
814	RRLRIRLIRRAR	1	0.842708
815	RRLRIRLIRRAK	1	0.923463
816	RRLRIRLIRRAA	1	0.696751
817	RRLRIRLIRRLR	1	0.901365
818	RRLRIRLIRRLK	1	0.936314
819	RRLRIRLIRRLA	1	0.808594
820	RRLRIRLIRKRR	1	0.955004
821	RRLRIRLIRKRK	1	0.964748
822	RRLRIRLIRKRA	1	0.908868
823	RRLRIRLIRKAR	1	0.914355
824	RRLRIRLIRKAK	1	0.934989
825	RRLRIRLIRKAA	1	0.737018
826	RRLRIRLIRKLR	1	0.946372
827	RRLRIRLIRKLK	1	0.951463
828	RRLRIRLIRKLA	1	0.877522
829	RRLRIRKIRIRR	1	0.965747
830	RRLRIRKIRIRK	1	0.967372
831	RRLRIRKIRIRA	1	0.925368
832	RRLRIRKIRIAR	1	0.921638
833	RRLRIRKIRIAK	1	0.930885
834	RRLRIRKIRIAA	1	0.788138
835	RRLRIRKIRILR	1	0.95904
836	RRLRIRKIRILK	1	0.949847
837	RRLRIRKIRILA	1	0.907453
838	RRLRIRKIRVRR	1	0.951459
839	RRLRIRKIRVRK	1	0.966195
840	RRLRIRKIRVRA	1	0.905415
841	RRLRIRKIRVAR	1	0.924983
842	RRLRIRKIRVAK	1	0.944979
843	RRLRIRKIRVAA	1	0.766759
844	RRLRIRKIRVLR	1	0.956561
845	RRLRIRKIRVLK	1	0.956292
846	RRLRIRKIRVLA	1	0.879542
847	RRLRIRKIRRRR	1	0.963489
848	RRLRIRKIRRRK	1	0.968452
849	RRLRIRKIRRRA	1	0.904184
850	RRLRIRKIRRAR	1	0.925779
851	RRLRIRKIRRAK	1	0.951974
852	RRLRIRKIRRAA	1	0.815059
853	RRLRIRKIRRLR	1	0.954051
854	RRLRIRKIRRLK	1	0.961808
855	RRLRIRKIRRLA	1	0.897235
856	RRLRIRKIRKRR	1	0.971287
857	RRLRIRKIRKRK	1	0.97036
858	RRLRIRKIRKRA	1	0.954329
859	RRLRIRKIRKAR	1	0.955755
860	RRLRIRKIRKAK	1	0.955537
861	RRLRIRKIRKAA	1	0.843916
862	RRLRIRKIRKLR	1	0.967743
863	RRLRIRKIRKLK	1	0.964684
864	RRLRIRKIRKLA	1	0.939285
865	RRLRIIVIRIRR	1	0.925098
866	RRLRIIVIRIRK	1	0.935484
867	RRLRIIVIRIRA	1	0.891409
868	RRLRIIVIRIAR	1	0.916914
869	RRLRIIVIRIAK	1	0.930281
870	RRLRIIVIRIAA	1	0.828172
871	RRLRIIVIRILR	1	0.937058
872	RRLRIIVIRILK	1	0.920667
873	RRLRIIVIRILA	1	0.869088
874	RRLRIIVIRVRR	1	0.941054
875	RRLRIIVIRVRK	1	0.959333
876	RRLRIIVIRVRA	1	0.90528
877	RRLRIIVIRVAR	1	0.94775
878	RRLRIIVIRVAK	1	0.964401
879	RRLRIIVIRVAA	1	0.816584
880	RRLRIIVIRVLR	1	0.94326
881	RRLRIIVIRVLK	1	0.937821
882	RRLRIIVIRVLA	1	0.848881
883	RRLRIIVIRRRR	1	0.925831
884	RRLRIIVIRRRK	1	0.95445
885	RRLRIIVIRRRA	1	0.851284
886	RRLRIIVIRRAR	1	0.914206
887	RRLRIIVIRRAK	1	0.957649
888	RRLRIIVIRRAA	1	0.859395
889	RRLRIIVIRRLR	1	0.902469
890	RRLRIIVIRRLK	1	0.937337
891	RRLRIIVIRRLA	1	0.87193
892	RRLRIIVIRKRR	1	0.962242
893	RRLRIIVIRKRK	1	0.96597
894	RRLRIIVIRKRA	1	0.943486
895	RRLRIIVIRKAR	1	0.959275
896	RRLRIIVIRKAK	1	0.950346
897	RRLRIIVIRKAA	1	0.864398
898	RRLRIIVIRKLR	1	0.955643
899	RRLRIIVIRKLK	1	0.936698
900	RRLRIIVIRKLA	1	0.913145
901	RRLRIILIRIRR	1	0.932403
902	RRLRIILIRIRK	1	0.929616
903	RRLRIILIRIRA	1	0.906151
904	RRLRIILIRIAR	1	0.91439
905	RRLRIILIRIAK	1	0.899423
906	RRLRIILIRIAA	1	0.820218
907	RRLRIILIRILR	1	0.929312
908	RRLRIILIRILK	1	0.893414
909	RRLRIILIRILA	1	0.86465
910	RRLRIILIRVRR	1	0.9229
911	RRLRIILIRVRK	1	0.943376
912	RRLRIILIRVRA	1	0.894922
913	RRLRIILIRVAR	1	0.936501
914	RRLRIILIRVAK	1	0.939859
915	RRLRIILIRVAA	1	0.788195
916	RRLRIILIRVLR	1	0.916818
917	RRLRIILIRVLK	1	0.899574
918	RRLRIILIRVLA	1	0.820929
919	RRLRIILIRRRR	1	0.931391
920	RRLRIILIRRRK	1	0.951977
921	RRLRIILIRRRA	1	0.859367
922	RRLRIILIRRAR	1	0.907064
923	RRLRIILIRRAK	1	0.941582
924	RRLRIILIRRAA	1	0.87818
925	RRLRIILIRRLR	1	0.912649
926	RRLRIILIRRLK	1	0.917558
927	RRLRIILIRRLA	1	0.881535
928	RRLRIILIRKRR	1	0.958537
929	RRLRIILIRKRK	1	0.955891
930	RRLRIILIRKRA	1	0.932183
931	RRLRIILIRKAR	1	0.93252
932	RRLRIILIRKAK	1	0.922759
933	RRLRIILIRKAA	1	0.841916
934	RRLRIILIRKLR	1	0.941489
935	RRLRIILIRKLK	1	0.919313
936	RRLRIILIRKLA	1	0.888628
937	RRLRIIKIRIRR	1	0.957143
938	RRLRIIKIRIRK	1	0.952656
939	RRLRIIKIRIRA	1	0.921815
940	RRLRIIKIRIAR	1	0.934649
941	RRLRIIKIRIAK	1	0.920654
942	RRLRIIKIRIAA	1	0.844872
943	RRLRIIKIRILR	1	0.942713
944	RRLRIIKIRILK	1	0.919915
945	RRLRIIKIRILA	1	0.87435
946	RRLRIIKIRVRR	1	0.963229
947	RRLRIIKIRVRK	1	0.962866
948	RRLRIIKIRVRA	1	0.937035
949	RRLRIIKIRVAR	1	0.958791
950	RRLRIIKIRVAK	1	0.942114
951	RRLRIIKIRVAA	1	0.840326
952	RRLRIIKIRVLR	1	0.953357
953	RRLRIIKIRVLK	1	0.933729
954	RRLRIIKIRVLA	1	0.886866
955	RRLRIIKIRRRR	1	0.966961
956	RRLRIIKIRRRK	1	0.969657
957	RRLRIIKIRRRA	1	0.927348
958	RRLRIIKIRRAR	1	0.946297
959	RRLRIIKIRRAK	1	0.947594
960	RRLRIIKIRRAA	1	0.885216
961	RRLRIIKIRRLR	1	0.953573
962	RRLRIIKIRRLK	1	0.950142
963	RRLRIIKIRRLA	1	0.922271
964	RRLRIIKIRKRR	1	0.97261
965	RRLRIIKIRKRK	1	0.964901
966	RRLRIIKIRKRA	1	0.943296
967	RRLRIIKIRKAR	1	0.950247
968	RRLRIIKIRKAK	1	0.925174
969	RRLRIIKIRKAA	1	0.872859
970	RRLRIIKIRKLR	1	0.963429
971	RRLRIIKIRKLK	1	0.945414
972	RRLRIIKIRKLA	1	0.917794
973	RLARIVVIRIRR	1	0.954589
974	RLARIVVIRIRK	1	0.963912
975	RLARIVVIRIRA	1	0.895799
976	RLARIVVIRIAR	1	0.940637
977	RLARIVVIRIAK	1	0.83676
978	RLARIVVIRIAA	1	0.798269
979	RLARIVVIRILR	1	0.946322
980	RLARIVVIRILK	1	0.895004
981	RLARIVVIRILA	1	0.831573
982	RLARIVVIRVRR	1	0.971693
983	RLARIVVIRVRK	1	0.959227
984	RLARIVVIRVRA	1	0.934682
985	RLARIVVIRVAR	1	0.95157
986	RLARIVVIRVAK	1	0.828391
987	RLARIVVIRVAA	1	0.78365
988	RLARIVVIRVLR	1	0.961301
989	RLARIVVIRVLK	1	0.894281
990	RLARIVVIRVLA	1	0.843261
991	RLARIVVIRRRR	1	0.963401
992	RLARIVVIRRRK	1	0.981411
993	RLARIVVIRRRA	1	0.938364
994	RLARIVVIRRAR	1	0.952946
995	RLARIVVIRRAK	1	0.956479
996	RLARIVVIRRAA	1	0.85915
997	RLARIVVIRRLR	1	0.958686
998	RLARIVVIRRLK	1	0.970944
999	RLARIVVIRRLA	1	0.941223
1000	RLARIVVIRKRR	1	0.978494
1001	RLARIVVIRKRK	1	0.976164
1002	RLARIVVIRKRA	1	0.950275
1003	RLARIVVIRKAR	1	0.921164
1004	RLARIVVIRKAK	1	0.859917
1005	RLARIVVIRKAA	1	0.695121
1006	RLARIVVIRKLR	1	0.964635
1007	RLARIVVIRKLK	1	0.946008
1008	RLARIVVIRKLA	1	0.898778
1009	RLARIVLIRIRR	1	0.947111
1010	RLARIVLIRIRK	1	0.958112
1011	RLARIVLIRIRA	1	0.89587
1012	RLARIVLIRIAR	1	0.927982
1013	RLARIVLIRIAK	1	0.826182
1014	RLARIVLIRIAA	1	0.774302
1015	RLARIVLIRILR	1	0.939414
1016	RLARIVLIRILK	1	0.90998
1017	RLARIVLIRILA	1	0.851644
1018	RLARIVLIRVRR	1	0.962355
1019	RLARIVLIRVRK	1	0.962129
1020	RLARIVLIRVRA	1	0.917962
1021	RLARIVLIRVAR	1	0.925662
1022	RLARIVLIRVAK	1	0.799467
1023	RLARIVLIRVAA	1	0.736624
1024	RLARIVLIRVLR	1	0.956952
1025	RLARIVLIRVLK	1	0.927894
1026	RLARIVLIRVLA	1	0.868559
1027	RLARIVLIRRRR	1	0.972296
1028	RLARIVLIRRRK	1	0.981261
1029	RLARIVLIRRRA	1	0.939319
1030	RLARIVLIRRAR	1	0.956507
1031	RLARIVLIRRAK	1	0.966953
1032	RLARIVLIRRAA	1	0.88328
1033	RLARIVLIRRLR	1	0.952436
1034	RLARIVLIRRLK	1	0.973522
1035	RLARIVLIRRLA	1	0.941952
1036	RLARIVLIRKRR	1	0.977576
1037	RLARIVLIRKRK	1	0.981005
1038	RLARIVLIRKRA	1	0.968833
1039	RLARIVLIRKAR	1	0.939589
1040	RLARIVLIRKAK	1	0.917372
1041	RLARIVLIRKAA	1	0.780559
1042	RLARIVLIRKLR	1	0.96123
1043	RLARIVLIRKLK	1	0.950585
1044	RLARIVLIRKLA	1	0.926418
1045	RLARIVKIRIRR	1	0.963899
1046	RLARIVKIRIRK	1	0.953962
1047	RLARIVKIRIRA	1	0.8801
1048	RLARIVKIRIAR	1	0.899592
1049	RLARIVKIRIAK	1	0.760203
1050	RLARIVKIRIAA	1	0.577503
1051	RLARIVKIRILR	1	0.945301
1052	RLARIVKIRILK	1	0.908685
1053	RLARIVKIRILA	1	0.779683
1054	RLARIVKIRVRR	1	0.964411
1055	RLARIVKIRVRK	1	0.958972
1056	RLARIVKIRVRA	1	0.903279
1057	RLARIVKIRVAR	1	0.881964
1058	RLARIVKIRVAK	1	0.762303
1059	RLARIVKIRVAA	0	0.521707
1060	RLARIVKIRVLR	1	0.934099
1061	RLARIVKIRVLK	1	0.867244
1062	RLARIVKIRVLA	1	0.773746
1063	RLARIVKIRRRR	1	0.969117
1064	RLARIVKIRRRK	1	0.970592
1065	RLARIVKIRRRA	1	0.950887
1066	RLARIVKIRRAR	1	0.947596
1067	RLARIVKIRRAK	1	0.950363
1068	RLARIVKIRRAA	1	0.86413
1069	RLARIVKIRRLR	1	0.972502
1070	RLARIVKIRRLK	1	0.967046
1071	RLARIVKIRRLA	1	0.947753
1072	RLARIVKIRKRR	1	0.969762
1073	RLARIVKIRKRK	1	0.950889
1074	RLARIVKIRKRA	1	0.939315
1075	RLARIVKIRKAR	1	0.936575
1076	RLARIVKIRKAK	1	0.898734
1077	RLARIVKIRKAA	1	0.741957
1078	RLARIVKIRKLR	1	0.969346
1079	RLARIVKIRKLK	1	0.941177
1080	RLARIVKIRKLA	1	0.922646
1081	RLARIRVIRIRR	1	0.943243
1082	RLARIRVIRIRK	1	0.955887
1083	RLARIRVIRIRA	1	0.870858
1084	RLARIRVIRIAR	1	0.93766
1085	RLARIRVIRIAK	1	0.884154
1086	RLARIRVIRIAA	1	0.783809
1087	RLARIRVIRILR	1	0.961927
1088	RLARIRVIRILK	1	0.939148
1089	RLARIRVIRILA	1	0.869866
1090	RLARIRVIRVRR	1	0.962735
1091	RLARIRVIRVRK	1	0.963511
1092	RLARIRVIRVRA	1	0.909172
1093	RLARIRVIRVAR	1	0.934793
1094	RLARIRVIRVAK	1	0.847801
1095	RLARIRVIRVAA	1	0.7476
1096	RLARIRVIRVLR	1	0.969446
1097	RLARIRVIRVLK	1	0.944043
1098	RLARIRVIRVLA	1	0.877084
1099	RLARIRVIRRRR	1	0.923779
1100	RLARIRVIRRRK	1	0.959176
1101	RLARIRVIRRRA	1	0.844663
1102	RLARIRVIRRAR	1	0.911028
1103	RLARIRVIRRAK	1	0.950544
1104	RLARIRVIRRAA	1	0.763244
1105	RLARIRVIRRLR	1	0.944952
1106	RLARIRVIRRLK	1	0.966928
1107	RLARIRVIRRLA	1	0.904976
1108	RLARIRVIRKRR	1	0.965616
1109	RLARIRVIRKRK	1	0.959204
1110	RLARIRVIRKRA	1	0.930268
1111	RLARIRVIRKAR	1	0.926667
1112	RLARIRVIRKAK	1	0.925717
1113	RLARIRVIRKAA	1	0.738353
1114	RLARIRVIRKLR	1	0.974408
1115	RLARIRVIRKLK	1	0.957367
1116	RLARIRVIRKLA	1	0.916938
1117	RLARIRLIRIRR	1	0.91539
1118	RLARIRLIRIRK	1	0.945958
1119	RLARIRLIRIRA	1	0.88938
1120	RLARIRLIRIAR	1	0.936762
1121	RLARIRLIRIAK	1	0.887637
1122	RLARIRLIRIAA	1	0.758582
1123	RLARIRLIRILR	1	0.959543
1124	RLARIRLIRILK	1	0.939257
1125	RLARIRLIRILA	1	0.900165
1126	RLARIRLIRVRR	1	0.946898
1127	RLARIRLIRVRK	1	0.96348
1128	RLARIRLIRVRA	1	0.893867
1129	RLARIRLIRVAR	1	0.909905
1130	RLARIRLIRVAK	1	0.83995
1131	RLARIRLIRVAA	1	0.676996
1132	RLARIRLIRVLR	1	0.95736
1133	RLARIRLIRVLK	1	0.949039
1134	RLARIRLIRVLA	1	0.882149
1135	RLARIRLIRRRR	1	0.919261
1136	RLARIRLIRRRK	1	0.964744
1137	RLARIRLIRRRA	1	0.843595
1138	RLARIRLIRRAR	1	0.90907
1139	RLARIRLIRRAK	1	0.951333
1140	RLARIRLIRRAA	1	0.810928
1141	RLARIRLIRRLR	1	0.940525
1142	RLARIRLIRRLK	1	0.963282
1143	RLARIRLIRRLA	1	0.910153
1144	RLARIRLIRKRR	1	0.965282
1145	RLARIRLIRKRK	1	0.964931
1146	RLARIRLIRKRA	1	0.937824
1147	RLARIRLIRKAR	1	0.927226
1148	RLARIRLIRKAK	1	0.930624
1149	RLARIRLIRKAA	1	0.772938
1150	RLARIRLIRKLR	1	0.970055
1151	RLARIRLIRKLK	1	0.952847
1152	RLARIRLIRKLA	1	0.936063
1153	RLARIRKIRIRR	1	0.959287
1154	RLARIRKIRIRK	1	0.951727
1155	RLARIRKIRIRA	1	0.893477
1156	RLARIRKIRIAR	1	0.885972
1157	RLARIRKIRIAK	1	0.879831
1158	RLARIRKIRIAA	1	0.751094
1159	RLARIRKIRILR	1	0.962028
1160	RLARIRKIRILK	1	0.951251
1161	RLARIRKIRILA	1	0.853286
1162	RLARIRKIRVRR	1	0.947948
1163	RLARIRKIRVRK	1	0.962501
1164	RLARIRKIRVRA	1	0.893286
1165	RLARIRKIRVAR	1	0.837886
1166	RLARIRKIRVAK	1	0.822888
1167	RLARIRKIRVAA	1	0.507564
1168	RLARIRKIRVLR	1	0.94882
1169	RLARIRKIRVLK	1	0.942467
1170	RLARIRKIRVLA	1	0.809331
1171	RLARIRKIRRRR	1	0.954742
1172	RLARIRKIRRRK	1	0.963776
1173	RLARIRKIRRRA	1	0.898607
1174	RLARIRKIRRAR	1	0.908484
1175	RLARIRKIRRAK	1	0.941588
1176	RLARIRKIRRAA	1	0.791159
1177	RLARIRKIRRLR	1	0.965602
1178	RLARIRKIRRLK	1	0.969825
1179	RLARIRKIRRLA	1	0.90873
1180	RLARIRKIRKRR	1	0.965078
1181	RLARIRKIRKRK	1	0.960163
1182	RLARIRKIRKRA	1	0.93645
1183	RLARIRKIRKAR	1	0.945982
1184	RLARIRKIRKAK	1	0.936072
1185	RLARIRKIRKAA	1	0.829459
1186	RLARIRKIRKLR	1	0.973107
1187	RLARIRKIRKLK	1	0.958864
1188	RLARIRKIRKLA	1	0.937744
1189	RLARIIVIRIRR	1	0.946755
1190	RLARIIVIRIRK	1	0.953157
1191	RLARIIVIRIRA	1	0.860889
1192	RLARIIVIRIAR	1	0.925115
1193	RLARIIVIRIAK	1	0.869912
1194	RLARIIVIRIAA	1	0.766924
1195	RLARIIVIRILR	1	0.945053
1196	RLARIIVIRILK	1	0.874714
1197	RLARIIVIRILA	1	0.797131
1198	RLARIIVIRVRR	1	0.971044
1199	RLARIIVIRVRK	1	0.963012
1200	RLARIIVIRVRA	1	0.931566
1201	RLARIIVIRVAR	1	0.951764
1202	RLARIIVIRVAK	1	0.833225
1203	RLARIIVIRVAA	1	0.804362
1204	RLARIIVIRVLR	1	0.954642
1205	RLARIIVIRVLK	1	0.892317
1206	RLARIIVIRVLA	1	0.834642
1207	RLARIIVIRRRR	1	0.961777
1208	RLARIIVIRRRK	1	0.976855
1209	RLARIIVIRRRA	1	0.935752
1210	RLARIIVIRRAR	1	0.96003
1211	RLARIIVIRRAK	1	0.959796
1212	RLARIIVIRRAA	1	0.894975
1213	RLARIIVIRRLR	1	0.957988
1214	RLARIIVIRRLK	1	0.965993
1215	RLARIIVIRRLA	1	0.930237
1216	RLARIIVIRKRR	1	0.977178
1217	RLARIIVIRKRK	1	0.977695
1218	RLARIIVIRKRA	1	0.958912
1219	RLARIIVIRKAR	1	0.939234
1220	RLARIIVIRKAK	1	0.843785
1221	RLARIIVIRKAA	1	0.787583
1222	RLARIIVIRKLR	1	0.962043
1223	RLARIIVIRKLK	1	0.944721
1224	RLARIIVIRKLA	1	0.905491
1225	RLARIILIRIRR	1	0.95517
1226	RLARIILIRIRK	1	0.953086
1227	RLARIILIRIRA	1	0.900171
1228	RLARIILIRIAR	1	0.930179
1229	RLARIILIRIAK	1	0.864818
1230	RLARIILIRIAA	1	0.787244
1231	RLARIILIRILR	1	0.947952
1232	RLARIILIRILK	1	0.888687
1233	RLARIILIRILA	1	0.838746
1234	RLARIILIRVRR	1	0.965869
1235	RLARIILIRVRK	1	0.963734
1236	RLARIILIRVRA	1	0.934219
1237	RLARIILIRVAR	1	0.939789
1238	RLARIILIRVAK	1	0.801769
1239	RLARIILIRVAA	1	0.766778
1240	RLARIILIRVLR	1	0.953903
1241	RLARIILIRVLK	1	0.924493
1242	RLARIILIRVLA	1	0.882401
1243	RLARIILIRRRR	1	0.973626
1244	RLARIILIRRRK	1	0.979924
1245	RLARIILIRRRA	1	0.960597
1246	RLARIILIRRAR	1	0.971226
1247	RLARIILIRRAK	1	0.969361
1248	RLARIILIRRAA	1	0.929583
1249	RLARIILIRRLR	1	0.954395
1250	RLARIILIRRLK	1	0.970025
1251	RLARIILIRRLA	1	0.941735
1252	RLARIILIRKRR	1	0.981562
1253	RLARIILIRKRK	1	0.980249
1254	RLARIILIRKRA	1	0.969275
1255	RLARIILIRKAR	1	0.955479
1256	RLARIILIRKAK	1	0.932477
1257	RLARIILIRKAA	1	0.855427
1258	RLARIILIRKLR	1	0.957049
1259	RLARIILIRKLK	1	0.940802
1260	RLARIILIRKLA	1	0.925621
1261	RLARIIKIRIRR	1	0.959872
1262	RLARIIKIRIRK	1	0.938532
1263	RLARIIKIRIRA	1	0.915632
1264	RLARIIKIRIAR	1	0.922919
1265	RLARIIKIRIAK	1	0.847444
1266	RLARIIKIRIAA	1	0.76736
1267	RLARIIKIRILR	1	0.945985
1268	RLARIIKIRILK	1	0.898076
1269	RLARIIKIRILA	1	0.816855
1270	RLARIIKIRVRR	1	0.973816
1271	RLARIIKIRVRK	1	0.962828
1272	RLARIIKIRVRA	1	0.9179
1273	RLARIIKIRVAR	1	0.902337
1274	RLARIIKIRVAK	1	0.750787
1275	RLARIIKIRVAA	1	0.537355
1276	RLARIIKIRVLR	1	0.946868
1277	RLARIIKIRVLK	1	0.868436
1278	RLARIIKIRVLA	1	0.804377
1279	RLARIIKIRRRR	1	0.972672
1280	RLARIIKIRRRK	1	0.969748
1281	RLARIIKIRRRA	1	0.953585
1282	RLARIIKIRRAR	1	0.964131
1283	RLARIIKIRRAK	1	0.9555
1284	RLARIIKIRRAA	1	0.914589
1285	RLARIIKIRRLR	1	0.970518
1286	RLARIIKIRRLK	1	0.959451
1287	RLARIIKIRRLA	1	0.955452
1288	RLARIIKIRKRR	1	0.971421
1289	RLARIIKIRKRK	1	0.954026
1290	RLARIIKIRKRA	1	0.951345
1291	RLARIIKIRKAR	1	0.946838
1292	RLARIIKIRKAK	1	0.902938
1293	RLARIIKIRKAA	1	0.850121
1294	RLARIIKIRKLR	1	0.965635
1295	RLARIIKIRKLK	1	0.931405
1296	RLARIIKIRKLA	1	0.922585
1297	RLWRIVVIRIRR	1	0.941667
1298	RLWRIVVIRIRK	1	0.947809
1299	RLWRIVVIRIRA	1	0.877108
1300	RLWRIVVIRIAR	1	0.93958
1301	RLWRIVVIRIAK	1	0.936473
1302	RLWRIVVIRIAA	1	0.856479
1303	RLWRIVVIRILR	1	0.935612
1304	RLWRIVVIRILK	1	0.904717
1305	RLWRIVVIRILA	1	0.801117
1306	RLWRIVVIRVRR	1	0.95594
1307	RLWRIVVIRVRK	1	0.967753
1308	RLWRIVVIRVRA	1	0.926217
1309	RLWRIVVIRVAR	1	0.965944
1310	RLWRIVVIRVAK	1	0.94644
1311	RLWRIVVIRVAA	1	0.899309
1312	RLWRIVVIRVLR	1	0.946594
1313	RLWRIVVIRVLK	1	0.927576
1314	RLWRIVVIRVLA	1	0.832892
1315	RLWRIVVIRRRR	1	0.950424
1316	RLWRIVVIRRRK	1	0.966514
1317	RLWRIVVIRRRA	1	0.913394
1318	RLWRIVVIRRAR	1	0.959656
1319	RLWRIVVIRRAK	1	0.973338
1320	RLWRIVVIRRAA	1	0.937716
1321	RLWRIVVIRRLR	1	0.93606
1322	RLWRIVVIRRLK	1	0.945534
1323	RLWRIVVIRRLA	1	0.916742
1324	RLWRIVVIRKRR	1	0.96918
1325	RLWRIVVIRKRK	1	0.970365
1326	RLWRIVVIRKRA	1	0.962001
1327	RLWRIVVIRKAR	1	0.969229
1328	RLWRIVVIRKAK	1	0.934542
1329	RLWRIVVIRKAA	1	0.927422
1330	RLWRIVVIRKLR	1	0.960366
1331	RLWRIVVIRKLK	1	0.939575
1332	RLWRIVVIRKLA	1	0.943798
1333	RLWRIVLIRIRR	1	0.928507
1334	RLWRIVLIRIRK	1	0.927022
1335	RLWRIVLIRIRA	1	0.866525
1336	RLWRIVLIRIAR	1	0.926192
1337	RLWRIVLIRIAK	1	0.919756
1338	RLWRIVLIRIAA	1	0.848522
1339	RLWRIVLIRILR	1	0.91944
1340	RLWRIVLIRILK	1	0.875384
1341	RLWRIVLIRILA	1	0.771719
1342	RLWRIVLIRVRR	1	0.939542
1343	RLWRIVLIRVRK	1	0.95424
1344	RLWRIVLIRVRA	1	0.911029
1345	RLWRIVLIRVAR	1	0.956934
1346	RLWRIVLIRVAK	1	0.94831
1347	RLWRIVLIRVAA	1	0.893178
1348	RLWRIVLIRVLR	1	0.924355
1349	RLWRIVLIRVLK	1	0.890517
1350	RLWRIVLIRVLA	1	0.796602
1351	RLWRIVLIRRRR	1	0.935241
1352	RLWRIVLIRRRK	1	0.960339
1353	RLWRIVLIRRRA	1	0.906224
1354	RLWRIVLIRRAR	1	0.958914
1355	RLWRIVLIRRAK	1	0.97671
1356	RLWRIVLIRRAA	1	0.926769
1357	RLWRIVLIRRLR	1	0.929079
1358	RLWRIVLIRRLK	1	0.935827
1359	RLWRIVLIRRLA	1	0.893566
1360	RLWRIVLIRKRR	1	0.962988
1361	RLWRIVLIRKRK	1	0.960241
1362	RLWRIVLIRKRA	1	0.959958
1363	RLWRIVLIRKAR	1	0.968525
1364	RLWRIVLIRKAK	1	0.952775
1365	RLWRIVLIRKAA	1	0.92868
1366	RLWRIVLIRKLR	1	0.947793
1367	RLWRIVLIRKLK	1	0.922432
1368	RLWRIVLIRKLA	1	0.933503
1369	RLWRIVKIRIRR	1	0.962246
1370	RLWRIVKIRIRK	1	0.944952
1371	RLWRIVKIRIRA	1	0.928767
1372	RLWRIVKIRIAR	1	0.964625
1373	RLWRIVKIRIAK	1	0.928962
1374	RLWRIVKIRIAA	1	0.904911
1375	RLWRIVKIRILR	1	0.953158
1376	RLWRIVKIRILK	1	0.911008
1377	RLWRIVKIRILA	1	0.903764
1378	RLWRIVKIRVRR	1	0.974523
1379	RLWRIVKIRVRK	1	0.962554
1380	RLWRIVKIRVRA	1	0.949176
1381	RLWRIVKIRVAR	1	0.966853
1382	RLWRIVKIRVAK	1	0.930341
1383	RLWRIVKIRVAA	1	0.894563
1384	RLWRIVKIRVLR	1	0.962929
1385	RLWRIVKIRVLK	1	0.934306
1386	RLWRIVKIRVLA	1	0.934997
1387	RLWRIVKIRRRR	1	0.970934
1388	RLWRIVKIRRRK	1	0.968732
1389	RLWRIVKIRRRA	1	0.945153
1390	RLWRIVKIRRAR	1	0.967609
1391	RLWRIVKIRRAK	1	0.959055
1392	RLWRIVKIRRAA	1	0.933924
1393	RLWRIVKIRRLR	1	0.964431
1394	RLWRIVKIRRLK	1	0.954265
1395	RLWRIVKIRRLA	1	0.958164
1396	RLWRIVKIRKRR	1	0.971111
1397	RLWRIVKIRKRK	1	0.960936
1398	RLWRIVKIRKRA	1	0.949992
1399	RLWRIVKIRKAR	1	0.955594
1400	RLWRIVKIRKAK	1	0.918838
1401	RLWRIVKIRKAA	1	0.901519
1402	RLWRIVKIRKLR	1	0.961185
1403	RLWRIVKIRKLK	1	0.926084
1404	RLWRIVKIRKLA	1	0.940933
1405	RLWRIRVIRIRR	1	0.949553
1406	RLWRIRVIRIRK	1	0.945629
1407	RLWRIRVIRIRA	1	0.860764
1408	RLWRIRVIRIAR	1	0.939066
1409	RLWRIRVIRIAK	1	0.953378
1410	RLWRIRVIRIAA	1	0.843874
1411	RLWRIRVIRILR	1	0.957886
1412	RLWRIRVIRILK	1	0.928401
1413	RLWRIRVIRILA	1	0.872339
1414	RLWRIRVIRVRR	1	0.944398
1415	RLWRIRVIRVRK	1	0.960383
1416	RLWRIRVIRVRA	1	0.898793
1417	RLWRIRVIRVAR	1	0.957216
1418	RLWRIRVIRVAK	1	0.964497
1419	RLWRIRVIRVAA	1	0.876488
1420	RLWRIRVIRVLR	1	0.952823
1421	RLWRIRVIRVLK	1	0.943773
1422	RLWRIRVIRVLA	1	0.879328
1423	RLWRIRVIRRRR	1	0.956811
1424	RLWRIRVIRRRK	1	0.957743
1425	RLWRIRVIRRRA	1	0.865902
1426	RLWRIRVIRRAR	1	0.928516
1427	RLWRIRVIRRAK	1	0.946933
1428	RLWRIRVIRRAA	1	0.82613
1429	RLWRIRVIRRLR	1	0.947141
1430	RLWRIRVIRRLK	1	0.942806
1431	RLWRIRVIRRLA	1	0.904864
1432	RLWRIRVIRKRR	1	0.967529
1433	RLWRIRVIRKRK	1	0.96544
1434	RLWRIRVIRKRA	1	0.934561
1435	RLWRIRVIRKAR	1	0.954764
1436	RLWRIRVIRKAK	1	0.948869
1437	RLWRIRVIRKAA	1	0.902233
1438	RLWRIRVIRKLR	1	0.961152
1439	RLWRIRVIRKLK	1	0.943766
1440	RLWRIRVIRKLA	1	0.93362
1441	RLWRIRLIRIRR	1	0.942622
1442	RLWRIRLIRIRK	1	0.943421
1443	RLWRIRLIRIRA	1	0.881476
1444	RLWRIRLIRIAR	1	0.933664
1445	RLWRIRLIRIAK	1	0.941864
1446	RLWRIRLIRIAA	1	0.756354
1447	RLWRIRLIRILR	1	0.95337
1448	RLWRIRLIRILK	1	0.922787
1449	RLWRIRLIRILA	1	0.877331
1450	RLWRIRLIRVRR	1	0.923278
1451	RLWRIRLIRVRK	1	0.944516
1452	RLWRIRLIRVRA	1	0.879009
1453	RLWRIRLIRVAR	1	0.945084
1454	RLWRIRLIRVAK	1	0.951894
1455	RLWRIRLIRVAA	1	0.843236
1456	RLWRIRLIRVLR	1	0.942791
1457	RLWRIRLIRVLK	1	0.93138
1458	RLWRIRLIRVLA	1	0.879015
1459	RLWRIRLIRRRR	1	0.94938
1460	RLWRIRLIRRRK	1	0.958305
1461	RLWRIRLIRRRA	1	0.871215
1462	RLWRIRLIRRAR	1	0.9225
1463	RLWRIRLIRRAK	1	0.941062
1464	RLWRIRLIRRAA	1	0.805195
1465	RLWRIRLIRRLR	1	0.95042
1466	RLWRIRLIRRLK	1	0.943963
1467	RLWRIRLIRRLA	1	0.912389
1468	RLWRIRLIRKRR	1	0.967523
1469	RLWRIRLIRKRK	1	0.965389
1470	RLWRIRLIRKRA	1	0.930105
1471	RLWRIRLIRKAR	1	0.947821
1472	RLWRIRLIRKAK	1	0.944672
1473	RLWRIRLIRKAA	1	0.87838
1474	RLWRIRLIRKLR	1	0.962988
1475	RLWRIRLIRKLK	1	0.944321
1476	RLWRIRLIRKLA	1	0.92421
1477	RLWRIRKIRIRR	1	0.975209
1478	RLWRIRKIRIRK	1	0.969204
1479	RLWRIRKIRIRA	1	0.922116
1480	RLWRIRKIRIAR	1	0.959307
1481	RLWRIRKIRIAK	1	0.942037
1482	RLWRIRKIRIAA	1	0.843634
1483	RLWRIRKIRILR	1	0.971226
1484	RLWRIRKIRILK	1	0.939072
1485	RLWRIRKIRILA	1	0.909111
1486	RLWRIRKIRVRR	1	0.970141
1487	RLWRIRKIRVRK	1	0.966326
1488	RLWRIRKIRVRA	1	0.919541
1489	RLWRIRKIRVAR	1	0.961289
1490	RLWRIRKIRVAK	1	0.947906
1491	RLWRIRKIRVAA	1	0.865161
1492	RLWRIRKIRVLR	1	0.96892
1493	RLWRIRKIRVLK	1	0.949184
1494	RLWRIRKIRVLA	1	0.9312
1495	RLWRIRKIRRRR	1	0.977359
1496	RLWRIRKIRRRK	1	0.974674
1497	RLWRIRKIRRRA	1	0.932725
1498	RLWRIRKIRRAR	1	0.955078
1499	RLWRIRKIRRAK	1	0.95116
1500	RLWRIRKIRRAA	1	0.832041
1501	RLWRIRKIRRLR	1	0.96658
1502	RLWRIRKIRRLK	1	0.961468
1503	RLWRIRKIRRLA	1	0.932007
1504	RLWRIRKIRKRR	1	0.978338
1505	RLWRIRKIRKRK	1	0.973779
1506	RLWRIRKIRKRA	1	0.953666
1507	RLWRIRKIRKAR	1	0.959378
1508	RLWRIRKIRKAK	1	0.948003
1509	RLWRIRKIRKAA	1	0.834319
1510	RLWRIRKIRKLR	1	0.971875
1511	RLWRIRKIRKLK	1	0.958659
1512	RLWRIRKIRKLA	1	0.938866
1513	RLWRIIVIRIRR	1	0.942904
1514	RLWRIIVIRIRK	1	0.926287
1515	RLWRIIVIRIRA	1	0.877343
1516	RLWRIIVIRIAR	1	0.931176
1517	RLWRIIVIRIAK	1	0.932245
1518	RLWRIIVIRIAA	1	0.825277
1519	RLWRIIVIRILR	1	0.934923
1520	RLWRIIVIRILK	1	0.884236
1521	RLWRIIVIRILA	1	0.819768
1522	RLWRIIVIRVRR	1	0.960727
1523	RLWRIIVIRVRK	1	0.959686
1524	RLWRIIVIRVRA	1	0.921251
1525	RLWRIIVIRVAR	1	0.96086
1526	RLWRIIVIRVAK	1	0.947031
1527	RLWRIIVIRVAA	1	0.883321
1528	RLWRIIVIRVLR	1	0.945551
1529	RLWRIIVIRVLK	1	0.913258
1530	RLWRIIVIRVLA	1	0.832024
1531	RLWRIIVIRRRR	1	0.961057
1532	RLWRIIVIRRRK	1	0.96183
1533	RLWRIIVIRRRA	1	0.935181
1534	RLWRIIVIRRAR	1	0.962532
1535	RLWRIIVIRRAK	1	0.971117
1536	RLWRIIVIRRAA	1	0.939639
1537	RLWRIIVIRRLR	1	0.945992
1538	RLWRIIVIRRLK	1	0.928246
1539	RLWRIIVIRRLA	1	0.917102
1540	RLWRIIVIRKRR	1	0.970237
1541	RLWRIIVIRKRK	1	0.96448
1542	RLWRIIVIRKRA	1	0.957379
1543	RLWRIIVIRKAR	1	0.967194
1544	RLWRIIVIRKAK	1	0.939149
1545	RLWRIIVIRKAA	1	0.936138
1546	RLWRIIVIRKLR	1	0.950864
1547	RLWRIIVIRKLK	1	0.919062
1548	RLWRIIVIRKLA	1	0.926999
1549	RLWRIILIRIRR	1	0.954133
1550	RLWRIILIRIRK	1	0.922933
1551	RLWRIILIRIRA	1	0.889192
1552	RLWRIILIRIAR	1	0.928553
1553	RLWRIILIRIAK	1	0.90345
1554	RLWRIILIRIAA	1	0.812103
1555	RLWRIILIRILR	1	0.936603
1556	RLWRIILIRILK	1	0.87711
1557	RLWRIILIRILA	1	0.831974
1558	RLWRIILIRVRR	1	0.956361
1559	RLWRIILIRVRK	1	0.936792
1560	RLWRIILIRVRA	1	0.922143
1561	RLWRIILIRVAR	1	0.952535
1562	RLWRIILIRVAK	1	0.934614
1563	RLWRIILIRVAA	1	0.883436
1564	RLWRIILIRVLR	1	0.93435
1565	RLWRIILIRVLK	1	0.877351
1566	RLWRIILIRVLA	1	0.814198
1567	RLWRIILIRRRR	1	0.961505
1568	RLWRIILIRRRK	1	0.956605
1569	RLWRIILIRRRA	1	0.937509
1570	RLWRIILIRRAR	1	0.964749
1571	RLWRIILIRRAK	1	0.968188
1572	RLWRIILIRRAA	1	0.943008
1573	RLWRIILIRRLR	1	0.953565
1574	RLWRIILIRRLK	1	0.923856
1575	RLWRIILIRRLA	1	0.913622
1576	RLWRIILIRKRR	1	0.966621
1577	RLWRIILIRKRK	1	0.954609
1578	RLWRIILIRKRA	1	0.948582
1579	RLWRIILIRKAR	1	0.958612
1580	RLWRIILIRKAK	1	0.943481
1581	RLWRIILIRKAA	1	0.943401
1582	RLWRIILIRKLR	1	0.938287
1583	RLWRIILIRKLK	1	0.905289
1584	RLWRIILIRKLA	1	0.902217
1585	RLWRIIKIRIRR	1	0.972275
1586	RLWRIIKIRIRK	1	0.947346
1587	RLWRIIKIRIRA	1	0.930327
1588	RLWRIIKIRIAR	1	0.962058
1589	RLWRIIKIRIAK	1	0.920331
1590	RLWRIIKIRIAA	1	0.90424
1591	RLWRIIKIRILR	1	0.947212
1592	RLWRIIKIRILK	1	0.894246
1593	RLWRIIKIRILA	1	0.881345
1594	RLWRIIKIRVRR	1	0.975178
1595	RLWRIIKIRVRK	1	0.952786
1596	RLWRIIKIRVRA	1	0.954342
1597	RLWRIIKIRVAR	1	0.973202
1598	RLWRIIKIRVAK	1	0.938478
1599	RLWRIIKIRVAA	1	0.92827
1600	RLWRIIKIRVLR	1	0.961257
1601	RLWRIIKIRVLK	1	0.920172
1602	RLWRIIKIRVLA	1	0.94233
1603	RLWRIIKIRRRR	1	0.980929
1604	RLWRIIKIRRRK	1	0.972856
1605	RLWRIIKIRRRA	1	0.96648
1606	RLWRIIKIRRAR	1	0.977918
1607	RLWRIIKIRRAK	1	0.96218
1608	RLWRIIKIRRAA	1	0.948629
1609	RLWRIIKIRRLR	1	0.971005
1610	RLWRIIKIRRLK	1	0.944258
1611	RLWRIIKIRRLA	1	0.957157
1612	RLWRIIKIRKRR	1	0.97759
1613	RLWRIIKIRKRK	1	0.964412
1614	RLWRIIKIRKRA	1	0.950352
1615	RLWRIIKIRKAR	1	0.960557
1616	RLWRIIKIRKAK	1	0.917011
1617	RLWRIIKIRKAA	1	0.919362
1618	RLWRIIKIRKLR	1	0.955508
1619	RLWRIIKIRKLK	1	0.91617
1620	RLWRIIKIRKLA	1	0.925087
1621	RLLRIVVIRIRR	1	0.893659
1622	RLLRIVVIRIRK	1	0.939568
1623	RLLRIVVIRIRA	1	0.768975
1624	RLLRIVVIRIAR	1	0.86956
1625	RLLRIVVIRIAK	1	0.901144
1626	RLLRIVVIRIAA	1	0.700573
1627	RLLRIVVIRILR	1	0.867171
1628	RLLRIVVIRILK	1	0.844597
1629	RLLRIVVIRILA	1	0.603631
1630	RLLRIVVIRVRR	1	0.915649
1631	RLLRIVVIRVRK	1	0.955657
1632	RLLRIVVIRVRA	1	0.842102
1633	RLLRIVVIRVAR	1	0.924696
1634	RLLRIVVIRVAK	1	0.936882
1635	RLLRIVVIRVAA	1	0.837066
1636	RLLRIVVIRVLR	1	0.866947
1637	RLLRIVVIRVLK	1	0.852374
1638	RLLRIVVIRVLA	1	0.630076
1639	RLLRIVVIRRRR	1	0.944422
1640	RLLRIVVIRRRK	1	0.98123
1641	RLLRIVVIRRRA	1	0.899227
1642	RLLRIVVIRRAR	1	0.939621
1643	RLLRIVVIRRAK	1	0.971718
1644	RLLRIVVIRRAA	1	0.916402
1645	RLLRIVVIRRLR	1	0.877567
1646	RLLRIVVIRRLK	1	0.916593
1647	RLLRIVVIRRLA	1	0.844235
1648	RLLRIVVIRKRR	1	0.973567
1649	RLLRIVVIRKRK	1	0.9765
1650	RLLRIVVIRKRA	1	0.956054
1651	RLLRIVVIRKAR	1	0.957612
1652	RLLRIVVIRKAK	1	0.957892
1653	RLLRIVVIRKAA	1	0.91825
1654	RLLRIVVIRKLR	1	0.926853
1655	RLLRIVVIRKLK	1	0.922594
1656	RLLRIVVIRKLA	1	0.895976
1657	RLLRIVLIRIRR	1	0.862444
1658	RLLRIVLIRIRK	1	0.92494
1659	RLLRIVLIRIRA	1	0.752927
1660	RLLRIVLIRIAR	1	0.774563
1661	RLLRIVLIRIAK	1	0.851979
1662	RLLRIVLIRIAA	1	0.641665
1663	RLLRIVLIRILR	1	0.803818
1664	RLLRIVLIRILK	1	0.801541
1665	RLLRIVLIRILA	1	0.60069
1666	RLLRIVLIRVRR	1	0.867806
1667	RLLRIVLIRVRK	1	0.931232
1668	RLLRIVLIRVRA	1	0.783542
1669	RLLRIVLIRVAR	1	0.867506
1670	RLLRIVLIRVAK	1	0.907702
1671	RLLRIVLIRVAA	1	0.780128
1672	RLLRIVLIRVLR	1	0.781584
1673	RLLRIVLIRVLK	1	0.805384
1674	RLLRIVLIRVLA	1	0.596149
1675	RLLRIVLIRRRR	1	0.94048
1676	RLLRIVLIRRRK	1	0.977417
1677	RLLRIVLIRRRA	1	0.888302
1678	RLLRIVLIRRAR	1	0.933751
1679	RLLRIVLIRRAK	1	0.972029
1680	RLLRIVLIRRAA	1	0.897082
1681	RLLRIVLIRRLR	1	0.806928
1682	RLLRIVLIRRLK	1	0.889106
1683	RLLRIVLIRRLA	1	0.815747
1684	RLLRIVLIRKRR	1	0.965977
1685	RLLRIVLIRKRK	1	0.97361
1686	RLLRIVLIRKRA	1	0.951522
1687	RLLRIVLIRKAR	1	0.947853
1688	RLLRIVLIRKAK	1	0.960494
1689	RLLRIVLIRKAA	1	0.913986
1690	RLLRIVLIRKLR	1	0.890518
1691	RLLRIVLIRKLK	1	0.904407
1692	RLLRIVLIRKLA	1	0.857977
1693	RLLRIVKIRIRR	1	0.950629
1694	RLLRIVKIRIRK	1	0.950139
1695	RLLRIVKIRIRA	1	0.901803
1696	RLLRIVKIRIAR	1	0.950394
1697	RLLRIVKIRIAK	1	0.924518
1698	RLLRIVKIRIAA	1	0.877035
1699	RLLRIVKIRILR	1	0.924555
1700	RLLRIVKIRILK	1	0.898109
1701	RLLRIVKIRILA	1	0.841519
1702	RLLRIVKIRVRR	1	0.96688
1703	RLLRIVKIRVRK	1	0.965298
1704	RLLRIVKIRVRA	1	0.927288
1705	RLLRIVKIRVAR	1	0.956759
1706	RLLRIVKIRVAK	1	0.948043
1707	RLLRIVKIRVAA	1	0.858039
1708	RLLRIVKIRVLR	1	0.94854
1709	RLLRIVKIRVLK	1	0.934034
1710	RLLRIVKIRVLA	1	0.874621
1711	RLLRIVKIRRRR	1	0.969991
1712	RLLRIVKIRRRK	1	0.972812
1713	RLLRIVKIRRRA	1	0.96203
1714	RLLRIVKIRRAR	1	0.973339
1715	RLLRIVKIRRAK	1	0.975835
1716	RLLRIVKIRRAA	1	0.952367
1717	RLLRIVKIRRLR	1	0.948375
1718	RLLRIVKIRRLK	1	0.950063
1719	RLLRIVKIRRLA	1	0.953574
1720	RLLRIVKIRKRR	1	0.968478
1721	RLLRIVKIRKRK	1	0.959086
1722	RLLRIVKIRKRA	1	0.95391
1723	RLLRIVKIRKAR	1	0.966168
1724	RLLRIVKIRKAK	1	0.956046
1725	RLLRIVKIRKAA	1	0.925593
1726	RLLRIVKIRKLR	1	0.95275
1727	RLLRIVKIRKLK	1	0.92785
1728	RLLRIVKIRKLA	1	0.951217
1729	RLLRIRVIRIRR	1	0.927241
1730	RLLRIRVIRIRK	1	0.926305
1731	RLLRIRVIRIRA	1	0.85106
1732	RLLRIRVIRIAR	1	0.916582
1733	RLLRIRVIRIAK	1	0.932065
1734	RLLRIRVIRIAA	1	0.77162
1735	RLLRIRVIRILR	1	0.937354
1736	RLLRIRVIRILK	1	0.893724
1737	RLLRIRVIRILA	1	0.813523
1738	RLLRIRVIRVRR	1	0.924963
1739	RLLRIRVIRVRK	1	0.950635
1740	RLLRIRVIRVRA	1	0.870822
1741	RLLRIRVIRVAR	1	0.942061
1742	RLLRIRVIRVAK	1	0.95606
1743	RLLRIRVIRVAA	1	0.856837
1744	RLLRIRVIRVLR	1	0.919779
1745	RLLRIRVIRVLK	1	0.900309
1746	RLLRIRVIRVLA	1	0.813392
1747	RLLRIRVIRRRR	1	0.924346
1748	RLLRIRVIRRRK	1	0.95374
1749	RLLRIRVIRRRA	1	0.83694
1750	RLLRIRVIRRAR	1	0.90364
1751	RLLRIRVIRRAK	1	0.952075
1752	RLLRIRVIRRAA	1	0.869984
1753	RLLRIRVIRRLR	1	0.903888
1754	RLLRIRVIRRLK	1	0.921657
1755	RLLRIRVIRRLA	1	0.878291
1756	RLLRIRVIRKRR	1	0.957179
1757	RLLRIRVIRKRK	1	0.965231
1758	RLLRIRVIRKRA	1	0.927161
1759	RLLRIRVIRKAR	1	0.944524
1760	RLLRIRVIRKAK	1	0.95577
1761	RLLRIRVIRKAA	1	0.900955
1762	RLLRIRVIRKLR	1	0.938756
1763	RLLRIRVIRKLK	1	0.924026
1764	RLLRIRVIRKLA	1	0.895946
1765	RLLRIRLIRIRR	1	0.902374
1766	RLLRIRLIRIRK	1	0.914079
1767	RLLRIRLIRIRA	1	0.847708
1768	RLLRIRLIRIAR	1	0.898864
1769	RLLRIRLIRIAK	1	0.904456
1770	RLLRIRLIRIAA	1	0.719929
1771	RLLRIRLIRILR	1	0.920922
1772	RLLRIRLIRILK	1	0.881293
1773	RLLRIRLIRILA	1	0.824953
1774	RLLRIRLIRVRR	1	0.877627
1775	RLLRIRLIRVRK	1	0.927859
1776	RLLRIRLIRVRA	1	0.828695
1777	RLLRIRLIRVAR	1	0.911542
1778	RLLRIRLIRVAK	1	0.9357
1779	RLLRIRLIRVAA	1	0.782027
1780	RLLRIRLIRVLR	1	0.905099
1781	RLLRIRLIRVLK	1	0.887215
1782	RLLRIRLIRVLA	1	0.790269
1783	RLLRIRLIRRRR	1	0.895426
1784	RLLRIRLIRRRK	1	0.934025
1785	RLLRIRLIRRRA	1	0.816032
1786	RLLRIRLIRRAR	1	0.88658
1787	RLLRIRLIRRAK	1	0.933483
1788	RLLRIRLIRRAA	1	0.820189
1789	RLLRIRLIRRLR	1	0.88687
1790	RLLRIRLIRRLK	1	0.899476
1791	RLLRIRLIRRLA	1	0.866655
1792	RLLRIRLIRKRR	1	0.947528
1793	RLLRIRLIRKRK	1	0.953927
1794	RLLRIRLIRKRA	1	0.907167
1795	RLLRIRLIRKAR	1	0.922816
1796	RLLRIRLIRKAK	1	0.933151
1797	RLLRIRLIRKAA	1	0.874797
1798	RLLRIRLIRKLR	1	0.928362
1799	RLLRIRLIRKLK	1	0.914628
1800	RLLRIRLIRKLA	1	0.885988
1801	RLLRIRKIRIRR	1	0.959218
1802	RLLRIRKIRIRK	1	0.950377
1803	RLLRIRKIRIRA	1	0.915044
1804	RLLRIRKIRIAR	1	0.94969
1805	RLLRIRKIRIAK	1	0.946743
1806	RLLRIRKIRIAA	1	0.85446
1807	RLLRIRKIRILR	1	0.951501
1808	RLLRIRKIRILK	1	0.932118
1809	RLLRIRKIRILA	1	0.887731
1810	RLLRIRKIRVRR	1	0.958021
1811	RLLRIRKIRVRK	1	0.964299
1812	RLLRIRKIRVRA	1	0.919122
1813	RLLRIRKIRVAR	1	0.952239
1814	RLLRIRKIRVAK	1	0.959462
1815	RLLRIRKIRVAA	1	0.89555
1816	RLLRIRKIRVLR	1	0.958772
1817	RLLRIRKIRVLK	1	0.952149
1818	RLLRIRKIRVLA	1	0.903234
1819	RLLRIRKIRRRR	1	0.962133
1820	RLLRIRKIRRRK	1	0.964632
1821	RLLRIRKIRRRA	1	0.919018
1822	RLLRIRKIRRAR	1	0.943244
1823	RLLRIRKIRRAK	1	0.955854
1824	RLLRIRKIRRAA	1	0.907735
1825	RLLRIRKIRRLR	1	0.949328
1826	RLLRIRKIRRLK	1	0.953583
1827	RLLRIRKIRRLA	1	0.931321
1828	RLLRIRKIRKRR	1	0.971074
1829	RLLRIRKIRKRK	1	0.965456
1830	RLLRIRKIRKRA	1	0.944914
1831	RLLRIRKIRKAR	1	0.956229
1832	RLLRIRKIRKAK	1	0.947688
1833	RLLRIRKIRKAA	1	0.92525
1834	RLLRIRKIRKLR	1	0.964155
1835	RLLRIRKIRKLK	1	0.947458
1836	RLLRIRKIRKLA	1	0.942361
1837	RLLRIIVIRIRR	1	0.894367
1838	RLLRIIVIRIRK	1	0.928224
1839	RLLRIIVIRIRA	1	0.815149
1840	RLLRIIVIRIAR	1	0.872307
1841	RLLRIIVIRIAK	1	0.895982
1842	RLLRIIVIRIAA	1	0.685451
1843	RLLRIIVIRILR	1	0.884328
1844	RLLRIIVIRILK	1	0.855232
1845	RLLRIIVIRILA	1	0.71768
1846	RLLRIIVIRVRR	1	0.918511
1847	RLLRIIVIRVRK	1	0.950756
1848	RLLRIIVIRVRA	1	0.835313
1849	RLLRIIVIRVAR	1	0.910569
1850	RLLRIIVIRVAK	1	0.925681
1851	RLLRIIVIRVAA	1	0.775931
1852	RLLRIIVIRVLR	1	0.8865
1853	RLLRIIVIRVLK	1	0.872414
1854	RLLRIIVIRVLA	1	0.627225
1855	RLLRIIVIRRRR	1	0.942686
1856	RLLRIIVIRRRK	1	0.980052
1857	RLLRIIVIRRRA	1	0.900481
1858	RLLRIIVIRRAR	1	0.931178
1859	RLLRIIVIRRAK	1	0.968554
1860	RLLRIIVIRRAA	1	0.899695
1861	RLLRIIVIRRLR	1	0.881454
1862	RLLRIIVIRRLK	1	0.914704
1863	RLLRIIVIRRLA	1	0.833424
1864	RLLRIIVIRKRR	1	0.975598
1865	RLLRIIVIRKRK	1	0.979236
1866	RLLRIIVIRKRA	1	0.951498
1867	RLLRIIVIRKAR	1	0.948368
1868	RLLRIIVIRKAK	1	0.953153
1869	RLLRIIVIRKAA	1	0.92284
1870	RLLRIIVIRKLR	1	0.924518
1871	RLLRIIVIRKLK	1	0.915576
1872	RLLRIIVIRKLA	1	0.857064
1873	RLLRIILIRIRR	1	0.911156
1874	RLLRIILIRIRK	1	0.903019
1875	RLLRIILIRIRA	1	0.854076
1876	RLLRIILIRIAR	1	0.864461
1877	RLLRIILIRIAK	1	0.873583
1878	RLLRIILIRIAA	1	0.713484
1879	RLLRIILIRILR	1	0.898655
1880	RLLRIILIRILK	1	0.844405
1881	RLLRIILIRILA	1	0.789334
1882	RLLRIILIRVRR	1	0.905046
1883	RLLRIILIRVRK	1	0.927443
1884	RLLRIILIRVRA	1	0.848846
1885	RLLRIILIRVAR	1	0.880706
1886	RLLRIILIRVAK	1	0.902409
1887	RLLRIILIRVAA	1	0.736418
1888	RLLRIILIRVLR	1	0.872065
1889	RLLRIILIRVLK	1	0.853637
1890	RLLRIILIRVLA	1	0.693036
1891	RLLRIILIRRRR	1	0.943875
1892	RLLRIILIRRRK	1	0.970284
1893	RLLRIILIRRRA	1	0.910966
1894	RLLRIILIRRAR	1	0.93487
1895	RLLRIILIRRAK	1	0.966153
1896	RLLRIILIRRAA	1	0.910717
1897	RLLRIILIRRLR	1	0.872089
1898	RLLRIILIRRLK	1	0.870403
1899	RLLRIILIRRLA	1	0.864075
1900	RLLRIILIRKRR	1	0.962927
1901	RLLRIILIRKRK	1	0.967288
1902	RLLRIILIRKRA	1	0.943833
1903	RLLRIILIRKAR	1	0.940689
1904	RLLRIILIRKAK	1	0.943904
1905	RLLRIILIRKAA	1	0.913709
1906	RLLRIILIRKLR	1	0.891285
1907	RLLRIILIRKLK	1	0.874065
1908	RLLRIILIRKLA	1	0.868536
1909	RLLRIIKIRIRR	1	0.952766
1910	RLLRIIKIRIRK	1	0.943426
1911	RLLRIIKIRIRA	1	0.906889
1912	RLLRIIKIRIAR	1	0.944507
1913	RLLRIIKIRIAK	1	0.921936
1914	RLLRIIKIRIAA	1	0.885274
1915	RLLRIIKIRILR	1	0.92006
1916	RLLRIIKIRILK	1	0.874584
1917	RLLRIIKIRILA	1	0.818377
1918	RLLRIIKIRVRR	1	0.965883
1919	RLLRIIKIRVRK	1	0.961805
1920	RLLRIIKIRVRA	1	0.946422
1921	RLLRIIKIRVAR	1	0.968534
1922	RLLRIIKIRVAK	1	0.954412
1923	RLLRIIKIRVAA	1	0.887565
1924	RLLRIIKIRVLR	1	0.942463
1925	RLLRIIKIRVLK	1	0.929031
1926	RLLRIIKIRVLA	1	0.898279
1927	RLLRIIKIRRRR	1	0.972624
1928	RLLRIIKIRRRK	1	0.973818
1929	RLLRIIKIRRRA	1	0.961858
1930	RLLRIIKIRRAR	1	0.975479
1931	RLLRIIKIRRAK	1	0.972118
1932	RLLRIIKIRRAA	1	0.96486
1933	RLLRIIKIRRLR	1	0.948551
1934	RLLRIIKIRRLK	1	0.941745
1935	RLLRIIKIRRLA	1	0.947392
1936	RLLRIIKIRKRR	1	0.971692
1937	RLLRIIKIRKRK	1	0.961588
1938	RLLRIIKIRKRA	1	0.953341
1939	RLLRIIKIRKAR	1	0.964979
1940	RLLRIIKIRKAK	1	0.946529
1941	RLLRIIKIRKAA	1	0.935654
1942	RLLRIIKIRKLR	1	0.948401
1943	RLLRIIKIRKLK	1	0.916915
1944	RLLRIIKIRKLA	1	0.929411
1945	VRARIVVIRIRR	1	0.898175
1946	VRARIVVIRIRK	1	0.945206
1947	VRARIVVIRIRA	1	0.852018
1948	VRARIVVIRIAR	1	0.84199
1949	VRARIVVIRIAK	1	0.886692
1950	VRARIVVIRIAA	1	0.682338
1951	VRARIVVIRILR	1	0.912656
1952	VRARIVVIRILK	1	0.90965
1953	VRARIVVIRILA	1	0.783886
1954	VRARIVVIRVRR	1	0.910136
1955	VRARIVVIRVRK	1	0.946736
1956	VRARIVVIRVRA	1	0.88898
1957	VRARIVVIRVAR	1	0.915517
1958	VRARIVVIRVAK	1	0.882072
1959	VRARIVVIRVAA	1	0.765482
1960	VRARIVVIRVLR	1	0.923004
1961	VRARIVVIRVLK	1	0.877703
1962	VRARIVVIRVLA	1	0.845379
1963	VRARIVVIRRRR	1	0.905965
1964	VRARIVVIRRRK	1	0.937061
1965	VRARIVVIRRRA	1	0.74423
1966	VRARIVVIRRAR	1	0.881571
1967	VRARIVVIRRAK	1	0.923375
1968	VRARIVVIRRAA	1	0.625939
1969	VRARIVVIRRLR	1	0.923334
1970	VRARIVVIRRLK	1	0.948178
1971	VRARIVVIRRLA	1	0.892098
1972	VRARIVVIRKRR	1	0.940753
1973	VRARIVVIRKRK	1	0.952804
1974	VRARIVVIRKRA	1	0.891652
1975	VRARIVVIRKAR	1	0.921106
1976	VRARIVVIRKAK	1	0.873502
1977	VRARIVVIRKAA	0	0.519658
1978	VRARIVVIRKLR	1	0.954606
1979	VRARIVVIRKLK	1	0.924051
1980	VRARIVVIRKLA	1	0.842722
1981	VRARIVLIRIRR	1	0.909106
1982	VRARIVLIRIRK	1	0.948325
1983	VRARIVLIRIRA	1	0.796519
1984	VRARIVLIRIAR	1	0.847582
1985	VRARIVLIRIAK	1	0.714715
1986	VRARIVLIRIAA	1	0.586401
1987	VRARIVLIRILR	1	0.906891
1988	VRARIVLIRILK	1	0.905951
1989	VRARIVLIRILA	1	0.818417
1990	VRARIVLIRVRR	1	0.922578
1991	VRARIVLIRVRK	1	0.949846
1992	VRARIVLIRVRA	1	0.829136
1993	VRARIVLIRVAR	1	0.850514
1994	VRARIVLIRVAK	1	0.591256
1995	VRARIVLIRVAA	1	0.538345
1996	VRARIVLIRVLR	1	0.919492
1997	VRARIVLIRVLK	1	0.861716
1998	VRARIVLIRVLA	1	0.795987
[truncated: 5,778 more rows]

## Sheet: Sheet2
The predicted AFPs (n=4167)
Number	Sequence	Prediction	Predicted Probability
1	RRARIVVIRIRR	1	0.934793
2	RRARIVVIRIRK	1	0.963714
4	RRARIVVIRIAR	1	0.933092
5	RRARIVVIRIAK	1	0.968583
7	RRARIVVIRILR	1	0.957485
8	RRARIVVIRILK	1	0.969585
9	RRARIVVIRILA	1	0.928848
10	RRARIVVIRVRR	1	0.952751
11	RRARIVVIRVRK	1	0.978041
12	RRARIVVIRVRA	1	0.923275
13	RRARIVVIRVAR	1	0.970899
14	RRARIVVIRVAK	1	0.962904
16	RRARIVVIRVLR	1	0.966382
17	RRARIVVIRVLK	1	0.96443
18	RRARIVVIRVLA	1	0.921851
19	RRARIVVIRRRR	1	0.957426
20	RRARIVVIRRRK	1	0.967818
22	RRARIVVIRRAR	1	0.95051
23	RRARIVVIRRAK	1	0.971306
25	RRARIVVIRRLR	1	0.949358
26	RRARIVVIRRLK	1	0.972962
27	RRARIVVIRRLA	1	0.930494
28	RRARIVVIRKRR	1	0.967533
29	RRARIVVIRKRK	1	0.966052
30	RRARIVVIRKRA	1	0.944553
31	RRARIVVIRKAR	1	0.965219
32	RRARIVVIRKAK	1	0.962637
34	RRARIVVIRKLR	1	0.974691
35	RRARIVVIRKLK	1	0.963293
37	RRARIVLIRIRR	1	0.909675
38	RRARIVLIRIRK	1	0.97128
40	RRARIVLIRIAR	1	0.94646
41	RRARIVLIRIAK	1	0.929078
43	RRARIVLIRILR	1	0.946554
44	RRARIVLIRILK	1	0.952796
45	RRARIVLIRILA	1	0.910072
46	RRARIVLIRVRR	1	0.939827
47	RRARIVLIRVRK	1	0.975267
48	RRARIVLIRVRA	1	0.930202
49	RRARIVLIRVAR	1	0.940025
52	RRARIVLIRVLR	1	0.956531
53	RRARIVLIRVLK	1	0.960486
54	RRARIVLIRVLA	1	0.901033
55	RRARIVLIRRRR	1	0.907832
56	RRARIVLIRRRK	1	0.970902
58	RRARIVLIRRAR	1	0.927879
59	RRARIVLIRRAK	1	0.969379
61	RRARIVLIRRLR	1	0.910149
62	RRARIVLIRRLK	1	0.968014
63	RRARIVLIRRLA	1	0.923685
64	RRARIVLIRKRR	1	0.966329
65	RRARIVLIRKRK	1	0.9743
66	RRARIVLIRKRA	1	0.942396
67	RRARIVLIRKAR	1	0.937232
68	RRARIVLIRKAK	1	0.92339
70	RRARIVLIRKLR	1	0.966255
71	RRARIVLIRKLK	1	0.946739
73	RRARIVKIRIRR	1	0.927149
74	RRARIVKIRIRK	1	0.947606
76	RRARIVKIRIAR	1	0.911111
77	RRARIVKIRIAK	1	0.927359
79	RRARIVKIRILR	1	0.961588
80	RRARIVKIRILK	1	0.954591
82	RRARIVKIRVRR	1	0.935422
83	RRARIVKIRVRK	1	0.957906
85	RRARIVKIRVAR	1	0.92511
86	RRARIVKIRVAK	1	0.901751
88	RRARIVKIRVLR	1	0.967366
89	RRARIVKIRVLK	1	0.949229
91	RRARIVKIRRRR	1	0.942621
92	RRARIVKIRRRK	1	0.958314
94	RRARIVKIRRAR	1	0.905575
95	RRARIVKIRRAK	1	0.939558
97	RRARIVKIRRLR	1	0.949149
98	RRARIVKIRRLK	1	0.959341
99	RRARIVKIRRLA	1	0.91563
100	RRARIVKIRKRR	1	0.946345
101	RRARIVKIRKRK	1	0.938801
103	RRARIVKIRKAR	1	0.927361
104	RRARIVKIRKAK	1	0.921701
106	RRARIVKIRKLR	1	0.965193
107	RRARIVKIRKLK	1	0.940993
108	RRARIVKIRKLA	1	0.9024
109	RRARIRVIRIRR	1	0.946719
110	RRARIRVIRIRK	1	0.940376
111	RRARIRVIRIRA	1	0.920888
112	RRARIRVIRIAR	1	0.907554
113	RRARIRVIRIAK	1	0.941255
115	RRARIRVIRILR	1	0.945953
116	RRARIRVIRILK	1	0.963869
117	RRARIRVIRILA	1	0.900973
118	RRARIRVIRVRR	1	0.942787
119	RRARIRVIRVRK	1	0.958001
121	RRARIRVIRVAR	1	0.932228
122	RRARIRVIRVAK	1	0.966127
124	RRARIRVIRVLR	1	0.954104
125	RRARIRVIRVLK	1	0.976614
127	RRARIRVIRRRR	1	0.947873
128	RRARIRVIRRRK	1	0.957933
129	RRARIRVIRRRA	1	0.905336
130	RRARIRVIRRAR	1	0.942741
131	RRARIRVIRRAK	1	0.943814
133	RRARIRVIRRLR	1	0.926504
134	RRARIRVIRRLK	1	0.963824
136	RRARIRVIRKRR	1	0.954441
137	RRARIRVIRKRK	1	0.957342
138	RRARIRVIRKRA	1	0.901721
139	RRARIRVIRKAR	1	0.926705
140	RRARIRVIRKAK	1	0.941088
142	RRARIRVIRKLR	1	0.961502
143	RRARIRVIRKLK	1	0.964101
145	RRARIRLIRIRR	1	0.922889
146	RRARIRLIRIRK	1	0.944462
148	RRARIRLIRIAR	1	0.911956
149	RRARIRLIRIAK	1	0.94843
151	RRARIRLIRILR	1	0.950651
152	RRARIRLIRILK	1	0.952726
153	RRARIRLIRILA	1	0.904302
154	RRARIRLIRVRR	1	0.90763
155	RRARIRLIRVRK	1	0.965361
157	RRARIRLIRVAR	1	0.925168
158	RRARIRLIRVAK	1	0.93246
160	RRARIRLIRVLR	1	0.95082
161	RRARIRLIRVLK	1	0.970277
163	RRARIRLIRRRR	1	0.919266
164	RRARIRLIRRRK	1	0.953676
167	RRARIRLIRRAK	1	0.950723
169	RRARIRLIRRLR	1	0.906274
170	RRARIRLIRRLK	1	0.953618
172	RRARIRLIRKRR	1	0.951916
173	RRARIRLIRKRK	1	0.963632
174	RRARIRLIRKRA	1	0.915625
175	RRARIRLIRKAR	1	0.932415
176	RRARIRLIRKAK	1	0.944542
178	RRARIRLIRKLR	1	0.95979
179	RRARIRLIRKLK	1	0.959679
180	RRARIRLIRKLA	1	0.903444
181	RRARIRKIRIRR	1	0.937891
182	RRARIRKIRIRK	1	0.937121
187	RRARIRKIRILR	1	0.949357
188	RRARIRKIRILK	1	0.954867
190	RRARIRKIRVRR	1	0.905897
191	RRARIRKIRVRK	1	0.93989
194	RRARIRKIRVAK	1	0.906065
196	RRARIRKIRVLR	1	0.95245
197	RRARIRKIRVLK	1	0.96534
199	RRARIRKIRRRR	1	0.935802
200	RRARIRKIRRRK	1	0.953335
202	RRARIRKIRRAR	1	0.905265
203	RRARIRKIRRAK	1	0.927963
205	RRARIRKIRRLR	1	0.939846
206	RRARIRKIRRLK	1	0.960803
208	RRARIRKIRKRR	1	0.942882
209	RRARIRKIRKRK	1	0.938868
210	RRARIRKIRKRA	1	0.916342
211	RRARIRKIRKAR	1	0.902641
212	RRARIRKIRKAK	1	0.926145
214	RRARIRKIRKLR	1	0.960061
215	RRARIRKIRKLK	1	0.955059
216	RRARIRKIRKLA	1	0.912118
217	RRARIIVIRIRR	1	0.942342
218	RRARIIVIRIRK	1	0.957065
219	RRARIIVIRIRA	1	0.915832
220	RRARIIVIRIAR	1	0.917302
221	RRARIIVIRIAK	1	0.945575
223	RRARIIVIRILR	1	0.958829
224	RRARIIVIRILK	1	0.960937
225	RRARIIVIRILA	1	0.91524
226	RRARIIVIRVRR	1	0.952871
227	RRARIIVIRVRK	1	0.974101
228	RRARIIVIRVRA	1	0.910523
229	RRARIIVIRVAR	1	0.954418
230	RRARIIVIRVAK	1	0.976336
232	RRARIIVIRVLR	1	0.96627
233	RRARIIVIRVLK	1	0.970655
234	RRARIIVIRVLA	1	0.933871
235	RRARIIVIRRRR	1	0.949442
236	RRARIIVIRRRK	1	0.962761
237	RRARIIVIRRRA	1	0.901083
238	RRARIIVIRRAR	1	0.944462
239	RRARIIVIRRAK	1	0.962965
241	RRARIIVIRRLR	1	0.951621
242	RRARIIVIRRLK	1	0.97172
243	RRARIIVIRRLA	1	0.94574
244	RRARIIVIRKRR	1	0.966227
245	RRARIIVIRKRK	1	0.965913
246	RRARIIVIRKRA	1	0.940865
247	RRARIIVIRKAR	1	0.963348
248	RRARIIVIRKAK	1	0.964957
250	RRARIIVIRKLR	1	0.974366
251	RRARIIVIRKLK	1	0.96281
252	RRARIIVIRKLA	1	0.928254
253	RRARIILIRIRR	1	0.950844
254	RRARIILIRIRK	1	0.957648
255	RRARIILIRIRA	1	0.920377
256	RRARIILIRIAR	1	0.940467
257	RRARIILIRIAK	1	0.950552
259	RRARIILIRILR	1	0.960279
260	RRARIILIRILK	1	0.939599
261	RRARIILIRILA	1	0.916187
262	RRARIILIRVRR	1	0.954488
263	RRARIILIRVRK	1	0.979913
264	RRARIILIRVRA	1	0.944686
265	RRARIILIRVAR	1	0.967073
266	RRARIILIRVAK	1	0.925337
268	RRARIILIRVLR	1	0.96772
269	RRARIILIRVLK	1	0.958922
270	RRARIILIRVLA	1	0.911046
271	RRARIILIRRRR	1	0.939533
272	RRARIILIRRRK	1	0.96835
273	RRARIILIRRRA	1	0.908003
274	RRARIILIRRAR	1	0.954268
275	RRARIILIRRAK	1	0.974869
277	RRARIILIRRLR	1	0.941715
278	RRARIILIRRLK	1	0.964281
279	RRARIILIRRLA	1	0.951091
280	RRARIILIRKRR	1	0.970411
281	RRARIILIRKRK	1	0.969094
282	RRARIILIRKRA	1	0.962376
283	RRARIILIRKAR	1	0.955545
284	RRARIILIRKAK	1	0.944289
286	RRARIILIRKLR	1	0.96776
287	RRARIILIRKLK	1	0.947969
288	RRARIILIRKLA	1	0.922664
289	RRARIIKIRIRR	1	0.954573
290	RRARIIKIRIRK	1	0.953655
291	RRARIIKIRIRA	1	0.90944
292	RRARIIKIRIAR	1	0.918849
293	RRARIIKIRIAK	1	0.922335
295	RRARIIKIRILR	1	0.959796
296	RRARIIKIRILK	1	0.94574
297	RRARIIKIRILA	1	0.916732
298	RRARIIKIRVRR	1	0.955861
299	RRARIIKIRVRK	1	0.963964
300	RRARIIKIRVRA	1	0.921702
301	RRARIIKIRVAR	1	0.952284
302	RRARIIKIRVAK	1	0.940439
304	RRARIIKIRVLR	1	0.972608
305	RRARIIKIRVLK	1	0.954577
307	RRARIIKIRRRR	1	0.959297
308	RRARIIKIRRRK	1	0.961676
309	RRARIIKIRRRA	1	0.902828
310	RRARIIKIRRAR	1	0.940921
311	RRARIIKIRRAK	1	0.944628
313	RRARIIKIRRLR	1	0.963065
314	RRARIIKIRRLK	1	0.962574
315	RRARIIKIRRLA	1	0.93385
316	RRARIIKIRKRR	1	0.961687
317	RRARIIKIRKRK	1	0.949789
318	RRARIIKIRKRA	1	0.930013
319	RRARIIKIRKAR	1	0.943457
320	RRARIIKIRKAK	1	0.920236
322	RRARIIKIRKLR	1	0.969455
323	RRARIIKIRKLK	1	0.945176
324	RRARIIKIRKLA	1	0.929522
325	RRWRIVVIRIRR	1	0.941997
326	RRWRIVVIRIRK	1	0.956177
328	RRWRIVVIRIAR	1	0.924829
329	RRWRIVVIRIAK	1	0.955827
331	RRWRIVVIRILR	1	0.958628
332	RRWRIVVIRILK	1	0.960688
333	RRWRIVVIRILA	1	0.931585
334	RRWRIVVIRVRR	1	0.947248
335	RRWRIVVIRVRK	1	0.961059
336	RRWRIVVIRVRA	1	0.910726
337	RRWRIVVIRVAR	1	0.94388
338	RRWRIVVIRVAK	1	0.9666
340	RRWRIVVIRVLR	1	0.959283
341	RRWRIVVIRVLK	1	0.965339
342	RRWRIVVIRVLA	1	0.929865
343	RRWRIVVIRRRR	1	0.962153
344	RRWRIVVIRRRK	1	0.964649
346	RRWRIVVIRRAR	1	0.904105
347	RRWRIVVIRRAK	1	0.94164
349	RRWRIVVIRRLR	1	0.946413
350	RRWRIVVIRRLK	1	0.963506
352	RRWRIVVIRKRR	1	0.970491
353	RRWRIVVIRKRK	1	0.970511
354	RRWRIVVIRKRA	1	0.942726
355	RRWRIVVIRKAR	1	0.952031
356	RRWRIVVIRKAK	1	0.963146
358	RRWRIVVIRKLR	1	0.970218
359	RRWRIVVIRKLK	1	0.965432
360	RRWRIVVIRKLA	1	0.958953
361	RRWRIVLIRIRR	1	0.931376
362	RRWRIVLIRIRK	1	0.946853
364	RRWRIVLIRIAR	1	0.901726
365	RRWRIVLIRIAK	1	0.946158
367	RRWRIVLIRILR	1	0.945689
368	RRWRIVLIRILK	1	0.939667
370	RRWRIVLIRVRR	1	0.914288
371	RRWRIVLIRVRK	1	0.954246
373	RRWRIVLIRVAR	1	0.94956
374	RRWRIVLIRVAK	1	0.964088
376	RRWRIVLIRVLR	1	0.943811
377	RRWRIVLIRVLK	1	0.949207
379	RRWRIVLIRRRR	1	0.944245
380	RRWRIVLIRRRK	1	0.957557
383	RRWRIVLIRRAK	1	0.951553
385	RRWRIVLIRRLR	1	0.929201
386	RRWRIVLIRRLK	1	0.948485
388	RRWRIVLIRKRR	1	0.965166
389	RRWRIVLIRKRK	1	0.964848
390	RRWRIVLIRKRA	1	0.941792
391	RRWRIVLIRKAR	1	0.951487
392	RRWRIVLIRKAK	1	0.953387
394	RRWRIVLIRKLR	1	0.958289
395	RRWRIVLIRKLK	1	0.952217
396	RRWRIVLIRKLA	1	0.942866
397	RRWRIVKIRIRR	1	0.966552
398	RRWRIVKIRIRK	1	0.960733
399	RRWRIVKIRIRA	1	0.927026
400	RRWRIVKIRIAR	1	0.945513
401	RRWRIVKIRIAK	1	0.940987
403	RRWRIVKIRILR	1	0.962685
404	RRWRIVKIRILK	1	0.948353
405	RRWRIVKIRILA	1	0.92713
406	RRWRIVKIRVRR	1	0.966467
407	RRWRIVKIRVRK	1	0.965423
408	RRWRIVKIRVRA	1	0.930722
409	RRWRIVKIRVAR	1	0.965433
410	RRWRIVKIRVAK	1	0.958509
412	RRWRIVKIRVLR	1	0.966517
413	RRWRIVKIRVLK	1	0.964346
414	RRWRIVKIRVLA	1	0.945624
415	RRWRIVKIRRRR	1	0.978185
416	RRWRIVKIRRRK	1	0.96952
417	RRWRIVKIRRRA	1	0.930931
418	RRWRIVKIRRAR	1	0.943665
419	RRWRIVKIRRAK	1	0.945213
421	RRWRIVKIRRLR	1	0.964478
422	RRWRIVKIRRLK	1	0.963949
423	RRWRIVKIRRLA	1	0.921712
424	RRWRIVKIRKRR	1	0.975341
425	RRWRIVKIRKRK	1	0.970011
426	RRWRIVKIRKRA	1	0.95092
427	RRWRIVKIRKAR	1	0.955506
428	RRWRIVKIRKAK	1	0.948078
430	RRWRIVKIRKLR	1	0.969784
431	RRWRIVKIRKLK	1	0.965621
432	RRWRIVKIRKLA	1	0.946149
433	RRWRIRVIRIRR	1	0.946672
434	RRWRIRVIRIRK	1	0.947908
436	RRWRIRVIRIAR	1	0.912916
437	RRWRIRVIRIAK	1	0.93712
439	RRWRIRVIRILR	1	0.960029
440	RRWRIRVIRILK	1	0.961606
441	RRWRIRVIRILA	1	0.913453
442	RRWRIRVIRVRR	1	0.957899
443	RRWRIRVIRVRK	1	0.956825
445	RRWRIRVIRVAR	1	0.926237
446	RRWRIRVIRVAK	1	0.942757
448	RRWRIRVIRVLR	1	0.954352
449	RRWRIRVIRVLK	1	0.95976
451	RRWRIRVIRRRR	1	0.961053
452	RRWRIRVIRRRK	1	0.95895
454	RRWRIRVIRRAR	1	0.920516
455	RRWRIRVIRRAK	1	0.935266
457	RRWRIRVIRRLR	1	0.952562
458	RRWRIRVIRRLK	1	0.96153
460	RRWRIRVIRKRR	1	0.968547
461	RRWRIRVIRKRK	1	0.966965
462	RRWRIRVIRKRA	1	0.931176
463	RRWRIRVIRKAR	1	0.94288
464	RRWRIRVIRKAK	1	0.943835
466	RRWRIRVIRKLR	1	0.969094
467	RRWRIRVIRKLK	1	0.96956
468	RRWRIRVIRKLA	1	0.931989
469	RRWRIRLIRIRR	1	0.947652
470	RRWRIRLIRIRK	1	0.952872
472	RRWRIRLIRIAR	1	0.904411
473	RRWRIRLIRIAK	1	0.931768
475	RRWRIRLIRILR	1	0.955089
476	RRWRIRLIRILK	1	0.952971
478	RRWRIRLIRVRR	1	0.929021
479	RRWRIRLIRVRK	1	0.953676
481	RRWRIRLIRVAR	1	0.918008
482	RRWRIRLIRVAK	1	0.949825
484	RRWRIRLIRVLR	1	0.947234
485	RRWRIRLIRVLK	1	0.950276
487	RRWRIRLIRRRR	1	0.959261
488	RRWRIRLIRRRK	1	0.963853
491	RRWRIRLIRRAK	1	0.942857
493	RRWRIRLIRRLR	1	0.946869
494	RRWRIRLIRRLK	1	0.962305
496	RRWRIRLIRKRR	1	0.970088
497	RRWRIRLIRKRK	1	0.971202
498	RRWRIRLIRKRA	1	0.937091
499	RRWRIRLIRKAR	1	0.942502
500	RRWRIRLIRKAK	1	0.947496
502	RRWRIRLIRKLR	1	0.967714
503	RRWRIRLIRKLK	1	0.96676
504	RRWRIRLIRKLA	1	0.923854
505	RRWRIRKIRIRR	1	0.968135
506	RRWRIRKIRIRK	1	0.966137
507	RRWRIRKIRIRA	1	0.943684
508	RRWRIRKIRIAR	1	0.949594
509	RRWRIRKIRIAK	1	0.934811
511	RRWRIRKIRILR	1	0.971211
512	RRWRIRKIRILK	1	0.962575
513	RRWRIRKIRILA	1	0.926968
514	RRWRIRKIRVRR	1	0.970738
515	RRWRIRKIRVRK	1	0.966564
516	RRWRIRKIRVRA	1	0.93277
517	RRWRIRKIRVAR	1	0.950346
518	RRWRIRKIRVAK	1	0.936533
520	RRWRIRKIRVLR	1	0.96521
521	RRWRIRKIRVLK	1	0.959527
523	RRWRIRKIRRRR	1	0.973271
524	RRWRIRKIRRRK	1	0.97144
525	RRWRIRKIRRRA	1	0.951949
526	RRWRIRKIRRAR	1	0.959959
527	RRWRIRKIRRAK	1	0.9517
529	RRWRIRKIRRLR	1	0.974335
530	RRWRIRKIRRLK	1	0.968295
531	RRWRIRKIRRLA	1	0.938556
532	RRWRIRKIRKRR	1	0.977668
533	RRWRIRKIRKRK	1	0.972823
534	RRWRIRKIRKRA	1	0.96306
535	RRWRIRKIRKAR	1	0.960972
536	RRWRIRKIRKAK	1	0.951377
538	RRWRIRKIRKLR	1	0.975263
539	RRWRIRKIRKLK	1	0.969576
540	RRWRIRKIRKLA	1	0.956072
541	RRWRIIVIRIRR	1	0.925349
542	RRWRIIVIRIRK	1	0.936833
544	RRWRIIVIRIAR	1	0.921136
545	RRWRIIVIRIAK	1	0.938845
547	RRWRIIVIRILR	1	0.949411
548	RRWRIIVIRILK	1	0.946801
549	RRWRIIVIRILA	1	0.919702
550	RRWRIIVIRVRR	1	0.945767
551	RRWRIIVIRVRK	1	0.956967
552	RRWRIIVIRVRA	1	0.922273
553	RRWRIIVIRVAR	1	0.944807
554	RRWRIIVIRVAK	1	0.95749
556	RRWRIIVIRVLR	1	0.956451
557	RRWRIIVIRVLK	1	0.958517
558	RRWRIIVIRVLA	1	0.926628
559	RRWRIIVIRRRR	1	0.944634
560	RRWRIIVIRRRK	1	0.948738
562	RRWRIIVIRRAR	1	0.924903
563	RRWRIIVIRRAK	1	0.942802
565	RRWRIIVIRRLR	1	0.944275
566	RRWRIIVIRRLK	1	0.954498
567	RRWRIIVIRRLA	1	0.91297
568	RRWRIIVIRKRR	1	0.960693
569	RRWRIIVIRKRK	1	0.959087
570	RRWRIIVIRKRA	1	0.94469
571	RRWRIIVIRKAR	1	0.952344
572	RRWRIIVIRKAK	1	0.952769
574	RRWRIIVIRKLR	1	0.966968
575	RRWRIIVIRKLK	1	0.957255
576	RRWRIIVIRKLA	1	0.95054
577	RRWRIILIRIRR	1	0.954089
578	RRWRIILIRIRK	1	0.945578
579	RRWRIILIRIRA	1	0.920888
580	RRWRIILIRIAR	1	0.933654
581	RRWRIILIRIAK	1	0.924701
583	RRWRIILIRILR	1	0.952671
584	RRWRIILIRILK	1	0.936815
586	RRWRIILIRVRR	1	0.951281
587	RRWRIILIRVRK	1	0.950868
588	RRWRIILIRVRA	1	0.931741
589	RRWRIILIRVAR	1	0.95092
590	RRWRIILIRVAK	1	0.952882
592	RRWRIILIRVLR	1	0.953266
593	RRWRIILIRVLK	1	0.938261
594	RRWRIILIRVLA	1	0.905457
595	RRWRIILIRRRR	1	0.955486
596	RRWRIILIRRRK	1	0.95571
597	RRWRIILIRRRA	1	0.911214
598	RRWRIILIRRAR	1	0.935478
599	RRWRIILIRRAK	1	0.947077
601	RRWRIILIRRLR	1	0.949118
602	RRWRIILIRRLK	1	0.951243
603	RRWRIILIRRLA	1	0.918409
604	RRWRIILIRKRR	1	0.96425
605	RRWRIILIRKRK	1	0.957891
606	RRWRIILIRKRA	1	0.944778
607	RRWRIILIRKAR	1	0.948768
608	RRWRIILIRKAK	1	0.937685
610	RRWRIILIRKLR	1	0.962573
611	RRWRIILIRKLK	1	0.947527
612	RRWRIILIRKLA	1	0.932654
613	RRWRIIKIRIRR	1	0.964661
614	RRWRIIKIRIRK	1	0.9579
615	RRWRIIKIRIRA	1	0.937264
616	RRWRIIKIRIAR	1	0.949416
617	RRWRIIKIRIAK	1	0.927136
619	RRWRIIKIRILR	1	0.961788
620	RRWRIIKIRILK	1	0.937959
621	RRWRIIKIRILA	1	0.919864
622	RRWRIIKIRVRR	1	0.963034
623	RRWRIIKIRVRK	1	0.959159
624	RRWRIIKIRVRA	1	0.943394
625	RRWRIIKIRVAR	1	0.961221
626	RRWRIIKIRVAK	1	0.949866
628	RRWRIIKIRVLR	1	0.963617
629	RRWRIIKIRVLK	1	0.94581
630	RRWRIIKIRVLA	1	0.938357
631	RRWRIIKIRRRR	1	0.970152
632	RRWRIIKIRRRK	1	0.962627
633	RRWRIIKIRRRA	1	0.95318
634	RRWRIIKIRRAR	1	0.956381
635	RRWRIIKIRRAK	1	0.951022
637	RRWRIIKIRRLR	1	0.966899
638	RRWRIIKIRRLK	1	0.962744
639	RRWRIIKIRRLA	1	0.944187
640	RRWRIIKIRKRR	1	0.968627
641	RRWRIIKIRKRK	1	0.958397
642	RRWRIIKIRKRA	1	0.953188
643	RRWRIIKIRKAR	1	0.957308
644	RRWRIIKIRKAK	1	0.94487
646	RRWRIIKIRKLR	1	0.971186
647	RRWRIIKIRKLK	1	0.960187
648	RRWRIIKIRKLA	1	0.944762
649	RRLRIVVIRIRR	1	0.908337
650	RRLRIVVIRIRK	1	0.944201
652	RRLRIVVIRIAR	1	0.909651
653	RRLRIVVIRIAK	1	0.954531
655	RRLRIVVIRILR	1	0.930188
656	RRLRIVVIRILK	1	0.928212
658	RRLRIVVIRVRR	1	0.935492
659	RRLRIVVIRVRK	1	0.968118
660	RRLRIVVIRVRA	1	0.90088
661	RRLRIVVIRVAR	1	0.95131
662	RRLRIVVIRVAK	1	0.960327
664	RRLRIVVIRVLR	1	0.934857
665	RRLRIVVIRVLK	1	0.944454
667	RRLRIVVIRRRR	1	0.922879
668	RRLRIVVIRRRK	1	0.957394
670	RRLRIVVIRRAR	1	0.914469
671	RRLRIVVIRRAK	1	0.971222
674	RRLRIVVIRRLK	1	0.943389
676	RRLRIVVIRKRR	1	0.965028
677	RRLRIVVIRKRK	1	0.974039
678	RRLRIVVIRKRA	1	0.942154
679	RRLRIVVIRKAR	1	0.96587
680	RRLRIVVIRKAK	1	0.958101
682	RRLRIVVIRKLR	1	0.947615
683	RRLRIVVIRKLK	1	0.948947
684	RRLRIVVIRKLA	1	0.918743
686	RRLRIVLIRIRK	1	0.920846
689	RRLRIVLIRIAK	1	0.908374
695	RRLRIVLIRVRK	1	0.946038
697	RRLRIVLIRVAR	1	0.913098
698	RRLRIVLIRVAK	1	0.936285
704	RRLRIVLIRRRK	1	0.939965
707	RRLRIVLIRRAK	1	0.951011
710	RRLRIVLIRRLK	1	0.91096
712	RRLRIVLIRKRR	1	0.944514
713	RRLRIVLIRKRK	1	0.96022
714	RRLRIVLIRKRA	1	0.915917
715	RRLRIVLIRKAR	1	0.93363
716	RRLRIVLIRKAK	1	0.93825
718	RRLRIVLIRKLR	1	0.929332
719	RRLRIVLIRKLK	1	0.927957
721	RRLRIVKIRIRR	1	0.944788
722	RRLRIVKIRIRK	1	0.953992
724	RRLRIVKIRIAR	1	0.934783
725	RRLRIVKIRIAK	1	0.937652
727	RRLRIVKIRILR	1	0.944823
728	RRLRIVKIRILK	1	0.930431
730	RRLRIVKIRVRR	1	0.958878
731	RRLRIVKIRVRK	1	0.96855
732	RRLRIVKIRVRA	1	0.910524
733	RRLRIVKIRVAR	1	0.94357
734	RRLRIVKIRVAK	1	0.941964
736	RRLRIVKIRVLR	1	0.954372
737	RRLRIVKIRVLK	1	0.94889
739	RRLRIVKIRRRR	1	0.961294
740	RRLRIVKIRRRK	1	0.969649
742	RRLRIVKIRRAR	1	0.918165
743	RRLRIVKIRRAK	1	0.954624
745	RRLRIVKIRRLR	1	0.936317
746	RRLRIVKIRRLK	1	0.95198
747	RRLRIVKIRRLA	1	0.912956
748	RRLRIVKIRKRR	1	0.972065
749	RRLRIVKIRKRK	1	0.967113
750	RRLRIVKIRKRA	1	0.937918
751	RRLRIVKIRKAR	1	0.950488
752	RRLRIVKIRKAK	1	0.931485
754	RRLRIVKIRKLR	1	0.960211
755	RRLRIVKIRKLK	1	0.945615
756	RRLRIVKIRKLA	1	0.923925
757	RRLRIRVIRIRR	1	0.930721
758	RRLRIRVIRIRK	1	0.947139
760	RRLRIRVIRIAR	1	0.90323
761	RRLRIRVIRIAK	1	0.940776
763	RRLRIRVIRILR	1	0.949617
764	RRLRIRVIRILK	1	0.942853
766	RRLRIRVIRVRR	1	0.926828
767	RRLRIRVIRVRK	1	0.960863
769	RRLRIRVIRVAR	1	0.929567
770	RRLRIRVIRVAK	1	0.966321
772	RRLRIRVIRVLR	1	0.940866
773	RRLRIRVIRVLK	1	0.951741
775	RRLRIRVIRRRR	1	0.932786
776	RRLRIRVIRRRK	1	0.957656
779	RRLRIRVIRRAK	1	0.938805
781	RRLRIRVIRRLR	1	0.909003
782	RRLRIRVIRRLK	1	0.945353
784	RRLRIRVIRKRR	1	0.959072
785	RRLRIRVIRKRK	1	0.96707
786	RRLRIRVIRKRA	1	0.920557
787	RRLRIRVIRKAR	1	0.936865
788	RRLRIRVIRKAK	1	0.956131
790	RRLRIRVIRKLR	1	0.956037
791	RRLRIRVIRKLK	1	0.958282
793	RRLRIRLIRIRR	1	0.908164
794	RRLRIRLIRIRK	1	0.938651
797	RRLRIRLIRIAK	1	0.918699
799	RRLRIRLIRILR	1	0.932089
800	RRLRIRLIRILK	1	0.92367
803	RRLRIRLIRVRK	1	0.943695
805	RRLRIRLIRVAR	1	0.901373
806	RRLRIRLIRVAK	1	0.94733
808	RRLRIRLIRVLR	1	0.917582
809	RRLRIRLIRVLK	1	0.932348
811	RRLRIRLIRRRR	1	0.918938
812	RRLRIRLIRRRK	1	0.953289
815	RRLRIRLIRRAK	1	0.923463
817	RRLRIRLIRRLR	1	0.901365
818	RRLRIRLIRRLK	1	0.936314
820	RRLRIRLIRKRR	1	0.955004
821	RRLRIRLIRKRK	1	0.964748
822	RRLRIRLIRKRA	1	0.908868
823	RRLRIRLIRKAR	1	0.914355
824	RRLRIRLIRKAK	1	0.934989
826	RRLRIRLIRKLR	1	0.946372
827	RRLRIRLIRKLK	1	0.951463
829	RRLRIRKIRIRR	1	0.965747
830	RRLRIRKIRIRK	1	0.967372
831	RRLRIRKIRIRA	1	0.925368
832	RRLRIRKIRIAR	1	0.921638
833	RRLRIRKIRIAK	1	0.930885
835	RRLRIRKIRILR	1	0.95904
836	RRLRIRKIRILK	1	0.949847
837	RRLRIRKIRILA	1	0.907453
838	RRLRIRKIRVRR	1	0.951459
839	RRLRIRKIRVRK	1	0.966195
840	RRLRIRKIRVRA	1	0.905415
841	RRLRIRKIRVAR	1	0.924983
842	RRLRIRKIRVAK	1	0.944979
844	RRLRIRKIRVLR	1	0.956561
845	RRLRIRKIRVLK	1	0.956292
847	RRLRIRKIRRRR	1	0.963489
848	RRLRIRKIRRRK	1	0.968452
849	RRLRIRKIRRRA	1	0.904184
850	RRLRIRKIRRAR	1	0.925779
851	RRLRIRKIRRAK	1	0.951974
853	RRLRIRKIRRLR	1	0.954051
854	RRLRIRKIRRLK	1	0.961808
856	RRLRIRKIRKRR	1	0.971287
857	RRLRIRKIRKRK	1	0.97036
858	RRLRIRKIRKRA	1	0.954329
859	RRLRIRKIRKAR	1	0.955755
860	RRLRIRKIRKAK	1	0.955537
862	RRLRIRKIRKLR	1	0.967743
863	RRLRIRKIRKLK	1	0.964684
864	RRLRIRKIRKLA	1	0.939285
865	RRLRIIVIRIRR	1	0.925098
866	RRLRIIVIRIRK	1	0.935484
868	RRLRIIVIRIAR	1	0.916914
869	RRLRIIVIRIAK	1	0.930281
871	RRLRIIVIRILR	1	0.937058
872	RRLRIIVIRILK	1	0.920667
874	RRLRIIVIRVRR	1	0.941054
875	RRLRIIVIRVRK	1	0.959333
876	RRLRIIVIRVRA	1	0.90528
877	RRLRIIVIRVAR	1	0.94775
878	RRLRIIVIRVAK	1	0.964401
880	RRLRIIVIRVLR	1	0.94326
881	RRLRIIVIRVLK	1	0.937821
883	RRLRIIVIRRRR	1	0.925831
884	RRLRIIVIRRRK	1	0.95445
886	RRLRIIVIRRAR	1	0.914206
887	RRLRIIVIRRAK	1	0.957649
889	RRLRIIVIRRLR	1	0.902469
890	RRLRIIVIRRLK	1	0.937337
892	RRLRIIVIRKRR	1	0.962242
893	RRLRIIVIRKRK	1	0.96597
894	RRLRIIVIRKRA	1	0.943486
895	RRLRIIVIRKAR	1	0.959275
896	RRLRIIVIRKAK	1	0.950346
898	RRLRIIVIRKLR	1	0.955643
899	RRLRIIVIRKLK	1	0.936698
900	RRLRIIVIRKLA	1	0.913145
901	RRLRIILIRIRR	1	0.932403
902	RRLRIILIRIRK	1	0.929616
903	RRLRIILIRIRA	1	0.906151
904	RRLRIILIRIAR	1	0.91439
907	RRLRIILIRILR	1	0.929312
910	RRLRIILIRVRR	1	0.9229
911	RRLRIILIRVRK	1	0.943376
913	RRLRIILIRVAR	1	0.936501
914	RRLRIILIRVAK	1	0.939859
916	RRLRIILIRVLR	1	0.916818
919	RRLRIILIRRRR	1	0.931391
920	RRLRIILIRRRK	1	0.951977
922	RRLRIILIRRAR	1	0.907064
923	RRLRIILIRRAK	1	0.941582
925	RRLRIILIRRLR	1	0.912649
926	RRLRIILIRRLK	1	0.917558
928	RRLRIILIRKRR	1	0.958537
929	RRLRIILIRKRK	1	0.955891
930	RRLRIILIRKRA	1	0.932183
931	RRLRIILIRKAR	1	0.93252
932	RRLRIILIRKAK	1	0.922759
934	RRLRIILIRKLR	1	0.941489
935	RRLRIILIRKLK	1	0.919313
937	RRLRIIKIRIRR	1	0.957143
938	RRLRIIKIRIRK	1	0.952656
939	RRLRIIKIRIRA	1	0.921815
940	RRLRIIKIRIAR	1	0.934649
941	RRLRIIKIRIAK	1	0.920654
943	RRLRIIKIRILR	1	0.942713
944	RRLRIIKIRILK	1	0.919915
946	RRLRIIKIRVRR	1	0.963229
947	RRLRIIKIRVRK	1	0.962866
948	RRLRIIKIRVRA	1	0.937035
949	RRLRIIKIRVAR	1	0.958791
950	RRLRIIKIRVAK	1	0.942114
952	RRLRIIKIRVLR	1	0.953357
953	RRLRIIKIRVLK	1	0.933729
955	RRLRIIKIRRRR	1	0.966961
956	RRLRIIKIRRRK	1	0.969657
957	RRLRIIKIRRRA	1	0.927348
958	RRLRIIKIRRAR	1	0.946297
959	RRLRIIKIRRAK	1	0.947594
961	RRLRIIKIRRLR	1	0.953573
962	RRLRIIKIRRLK	1	0.950142
963	RRLRIIKIRRLA	1	0.922271
964	RRLRIIKIRKRR	1	0.97261
965	RRLRIIKIRKRK	1	0.964901
966	RRLRIIKIRKRA	1	0.943296
967	RRLRIIKIRKAR	1	0.950247
968	RRLRIIKIRKAK	1	0.925174
970	RRLRIIKIRKLR	1	0.963429
971	RRLRIIKIRKLK	1	0.945414
972	RRLRIIKIRKLA	1	0.917794
973	RLARIVVIRIRR	1	0.954589
974	RLARIVVIRIRK	1	0.963912
976	RLARIVVIRIAR	1	0.940637
979	RLARIVVIRILR	1	0.946322
982	RLARIVVIRVRR	1	0.971693
983	RLARIVVIRVRK	1	0.959227
984	RLARIVVIRVRA	1	0.934682
985	RLARIVVIRVAR	1	0.95157
988	RLARIVVIRVLR	1	0.961301
991	RLARIVVIRRRR	1	0.963401
992	RLARIVVIRRRK	1	0.981411
993	RLARIVVIRRRA	1	0.938364
994	RLARIVVIRRAR	1	0.952946
995	RLARIVVIRRAK	1	0.956479
997	RLARIVVIRRLR	1	0.958686
998	RLARIVVIRRLK	1	0.970944
999	RLARIVVIRRLA	1	0.941223
1000	RLARIVVIRKRR	1	0.978494
1001	RLARIVVIRKRK	1	0.976164
1002	RLARIVVIRKRA	1	0.950275
1003	RLARIVVIRKAR	1	0.921164
1006	RLARIVVIRKLR	1	0.964635
1007	RLARIVVIRKLK	1	0.946008
1009	RLARIVLIRIRR	1	0.947111
1010	RLARIVLIRIRK	1	0.958112
1012	RLARIVLIRIAR	1	0.927982
1015	RLARIVLIRILR	1	0.939414
1016	RLARIVLIRILK	1	0.90998
1018	RLARIVLIRVRR	1	0.962355
1019	RLARIVLIRVRK	1	0.962129
1020	RLARIVLIRVRA	1	0.917962
1021	RLARIVLIRVAR	1	0.925662
1024	RLARIVLIRVLR	1	0.956952
1025	RLARIVLIRVLK	1	0.927894
1027	RLARIVLIRRRR	1	0.972296
1028	RLARIVLIRRRK	1	0.981261
1029	RLARIVLIRRRA	1	0.939319
1030	RLARIVLIRRAR	1	0.956507
1031	RLARIVLIRRAK	1	0.966953
1033	RLARIVLIRRLR	1	0.952436
1034	RLARIVLIRRLK	1	0.973522
1035	RLARIVLIRRLA	1	0.941952
1036	RLARIVLIRKRR	1	0.977576
1037	RLARIVLIRKRK	1	0.981005
1038	RLARIVLIRKRA	1	0.968833
1039	RLARIVLIRKAR	1	0.939589
1040	RLARIVLIRKAK	1	0.917372
1042	RLARIVLIRKLR	1	0.96123
1043	RLARIVLIRKLK	1	0.950585
1044	RLARIVLIRKLA	1	0.926418
1045	RLARIVKIRIRR	1	0.963899
1046	RLARIVKIRIRK	1	0.953962
1051	RLARIVKIRILR	1	0.945301
1052	RLARIVKIRILK	1	0.908685
1054	RLARIVKIRVRR	1	0.964411
1055	RLARIVKIRVRK	1	0.958972
1056	RLARIVKIRVRA	1	0.903279
1060	RLARIVKIRVLR	1	0.934099
1063	RLARIVKIRRRR	1	0.969117
1064	RLARIVKIRRRK	1	0.970592
1065	RLARIVKIRRRA	1	0.950887
1066	RLARIVKIRRAR	1	0.947596
1067	RLARIVKIRRAK	1	0.950363
1069	RLARIVKIRRLR	1	0.972502
1070	RLARIVKIRRLK	1	0.967046
1071	RLARIVKIRRLA	1	0.947753
1072	RLARIVKIRKRR	1	0.969762
1073	RLARIVKIRKRK	1	0.950889
1074	RLARIVKIRKRA	1	0.939315
1075	RLARIVKIRKAR	1	0.936575
1078	RLARIVKIRKLR	1	0.969346
1079	RLARIVKIRKLK	1	0.941177
1080	RLARIVKIRKLA	1	0.922646
1081	RLARIRVIRIRR	1	0.943243
1082	RLARIRVIRIRK	1	0.955887
1084	RLARIRVIRIAR	1	0.93766
1087	RLARIRVIRILR	1	0.961927
1088	RLARIRVIRILK	1	0.939148
1090	RLARIRVIRVRR	1	0.962735
1091	RLARIRVIRVRK	1	0.963511
1092	RLARIRVIRVRA	1	0.909172
1093	RLARIRVIRVAR	1	0.934793
1096	RLARIRVIRVLR	1	0.969446
1097	RLARIRVIRVLK	1	0.944043
1099	RLARIRVIRRRR	1	0.923779
1100	RLARIRVIRRRK	1	0.959176
1102	RLARIRVIRRAR	1	0.911028
1103	RLARIRVIRRAK	1	0.950544
1105	RLARIRVIRRLR	1	0.944952
1106	RLARIRVIRRLK	1	0.966928
1107	RLARIRVIRRLA	1	0.904976
1108	RLARIRVIRKRR	1	0.965616
1109	RLARIRVIRKRK	1	0.959204
1110	RLARIRVIRKRA	1	0.930268
1111	RLARIRVIRKAR	1	0.926667
1112	RLARIRVIRKAK	1	0.925717
1114	RLARIRVIRKLR	1	0.974408
1115	RLARIRVIRKLK	1	0.957367
1116	RLARIRVIRKLA	1	0.916938
1117	RLARIRLIRIRR	1	0.91539
1118	RLARIRLIRIRK	1	0.945958
1120	RLARIRLIRIAR	1	0.936762
1123	RLARIRLIRILR	1	0.959543
1124	RLARIRLIRILK	1	0.939257
1125	RLARIRLIRILA	1	0.900165
1126	RLARIRLIRVRR	1	0.946898
1127	RLARIRLIRVRK	1	0.96348
1129	RLARIRLIRVAR	1	0.909905
1132	RLARIRLIRVLR	1	0.95736
1133	RLARIRLIRVLK	1	0.949039
1135	RLARIRLIRRRR	1	0.919261
1136	RLARIRLIRRRK	1	0.964744
1138	RLARIRLIRRAR	1	0.90907
1139	RLARIRLIRRAK	1	0.951333
1141	RLARIRLIRRLR	1	0.940525
1142	RLARIRLIRRLK	1	0.963282
1143	RLARIRLIRRLA	1	0.910153
1144	RLARIRLIRKRR	1	0.965282
1145	RLARIRLIRKRK	1	0.964931
1146	RLARIRLIRKRA	1	0.937824
1147	RLARIRLIRKAR	1	0.927226
1148	RLARIRLIRKAK	1	0.930624
1150	RLARIRLIRKLR	1	0.970055
1151	RLARIRLIRKLK	1	0.952847
1152	RLARIRLIRKLA	1	0.936063
1153	RLARIRKIRIRR	1	0.959287
1154	RLARIRKIRIRK	1	0.951727
1159	RLARIRKIRILR	1	0.962028
1160	RLARIRKIRILK	1	0.951251
1162	RLARIRKIRVRR	1	0.947948
1163	RLARIRKIRVRK	1	0.962501
1168	RLARIRKIRVLR	1	0.94882
1169	RLARIRKIRVLK	1	0.942467
1171	RLARIRKIRRRR	1	0.954742
1172	RLARIRKIRRRK	1	0.963776
1174	RLARIRKIRRAR	1	0.908484
1175	RLARIRKIRRAK	1	0.941588
1177	RLARIRKIRRLR	1	0.965602
1178	RLARIRKIRRLK	1	0.969825
1179	RLARIRKIRRLA	1	0.90873
1180	RLARIRKIRKRR	1	0.965078
1181	RLARIRKIRKRK	1	0.960163
1182	RLARIRKIRKRA	1	0.93645
1183	RLARIRKIRKAR	1	0.945982
1184	RLARIRKIRKAK	1	0.936072
1186	RLARIRKIRKLR	1	0.973107
1187	RLARIRKIRKLK	1	0.958864
1188	RLARIRKIRKLA	1	0.937744
1189	RLARIIVIRIRR	1	0.946755
1190	RLARIIVIRIRK	1	0.953157
1192	RLARIIVIRIAR	1	0.925115
1195	RLARIIVIRILR	1	0.945053
1198	RLARIIVIRVRR	1	0.971044
1199	RLARIIVIRVRK	1	0.963012
1200	RLARIIVIRVRA	1	0.931566
1201	RLARIIVIRVAR	1	0.951764
1204	RLARIIVIRVLR	1	0.954642
1207	RLARIIVIRRRR	1	0.961777
1208	RLARIIVIRRRK	1	0.976855
1209	RLARIIVIRRRA	1	0.935752
1210	RLARIIVIRRAR	1	0.96003
1211	RLARIIVIRRAK	1	0.959796
1213	RLARIIVIRRLR	1	0.957988
1214	RLARIIVIRRLK	1	0.965993
1215	RLARIIVIRRLA	1	0.930237
1216	RLARIIVIRKRR	1	0.977178
1217	RLARIIVIRKRK	1	0.977695
1218	RLARIIVIRKRA	1	0.958912
1219	RLARIIVIRKAR	1	0.939234
1222	RLARIIVIRKLR	1	0.962043
1223	RLARIIVIRKLK	1	0.944721
1224	RLARIIVIRKLA	1	0.905491
1225	RLARIILIRIRR	1	0.95517
1226	RLARIILIRIRK	1	0.953086
1227	RLARIILIRIRA	1	0.900171
1228	RLARIILIRIAR	1	0.930179
1231	RLARIILIRILR	1	0.947952
1234	RLARIILIRVRR	1	0.965869
1235	RLARIILIRVRK	1	0.963734
1236	RLARIILIRVRA	1	0.934219
1237	RLARIILIRVAR	1	0.939789
1240	RLARIILIRVLR	1	0.953903
1241	RLARIILIRVLK	1	0.924493
1243	RLARIILIRRRR	1	0.973626
1244	RLARIILIRRRK	1	0.979924
1245	RLARIILIRRRA	1	0.960597
1246	RLARIILIRRAR	1	0.971226
1247	RLARIILIRRAK	1	0.969361
1248	RLARIILIRRAA	1	0.929583
1249	RLARIILIRRLR	1	0.954395
1250	RLARIILIRRLK	1	0.970025
1251	RLARIILIRRLA	1	0.941735
1252	RLARIILIRKRR	1	0.981562
1253	RLARIILIRKRK	1	0.980249
1254	RLARIILIRKRA	1	0.969275
1255	RLARIILIRKAR	1	0.955479
1256	RLARIILIRKAK	1	0.932477
1258	RLARIILIRKLR	1	0.957049
1259	RLARIILIRKLK	1	0.940802
1260	RLARIILIRKLA	1	0.925621
1261	RLARIIKIRIRR	1	0.959872
1262	RLARIIKIRIRK	1	0.938532
1263	RLARIIKIRIRA	1	0.915632
1264	RLARIIKIRIAR	1	0.922919
1267	RLARIIKIRILR	1	0.945985
1270	RLARIIKIRVRR	1	0.973816
1271	RLARIIKIRVRK	1	0.962828
1272	RLARIIKIRVRA	1	0.9179
1273	RLARIIKIRVAR	1	0.902337
1276	RLARIIKIRVLR	1	0.946868
1279	RLARIIKIRRRR	1	0.972672
1280	RLARIIKIRRRK	1	0.969748
1281	RLARIIKIRRRA	1	0.953585
1282	RLARIIKIRRAR	1	0.964131
1283	RLARIIKIRRAK	1	0.9555
1284	RLARIIKIRRAA	1	0.914589
1285	RLARIIKIRRLR	1	0.970518
1286	RLARIIKIRRLK	1	0.959451
1287	RLARIIKIRRLA	1	0.955452
1288	RLARIIKIRKRR	1	0.971421
1289	RLARIIKIRKRK	1	0.954026
1290	RLARIIKIRKRA	1	0.951345
1291	RLARIIKIRKAR	1	0.946838
1292	RLARIIKIRKAK	1	0.902938
1294	RLARIIKIRKLR	1	0.965635
1295	RLARIIKIRKLK	1	0.931405
1296	RLARIIKIRKLA	1	0.922585
1297	RLWRIVVIRIRR	1	0.941667
1298	RLWRIVVIRIRK	1	0.947809
1300	RLWRIVVIRIAR	1	0.93958
1301	RLWRIVVIRIAK	1	0.936473
1303	RLWRIVVIRILR	1	0.935612
1304	RLWRIVVIRILK	1	0.904717
1306	RLWRIVVIRVRR	1	0.95594
1307	RLWRIVVIRVRK	1	0.967753
1308	RLWRIVVIRVRA	1	0.926217
1309	RLWRIVVIRVAR	1	0.965944
1310	RLWRIVVIRVAK	1	0.94644
1312	RLWRIVVIRVLR	1	0.946594
1313	RLWRIVVIRVLK	1	0.927576
1315	RLWRIVVIRRRR	1	0.950424
1316	RLWRIVVIRRRK	1	0.966514
1317	RLWRIVVIRRRA	1	0.913394
1318	RLWRIVVIRRAR	1	0.959656
1319	RLWRIVVIRRAK	1	0.973338
1320	RLWRIVVIRRAA	1	0.937716
1321	RLWRIVVIRRLR	1	0.93606
1322	RLWRIVVIRRLK	1	0.945534
1323	RLWRIVVIRRLA	1	0.916742
1324	RLWRIVVIRKRR	1	0.96918
1325	RLWRIVVIRKRK	1	0.970365
1326	RLWRIVVIRKRA	1	0.962001
1327	RLWRIVVIRKAR	1	0.969229
1328	RLWRIVVIRKAK	1	0.934542
1329	RLWRIVVIRKAA	1	0.927422
1330	RLWRIVVIRKLR	1	0.960366
1331	RLWRIVVIRKLK	1	0.939575
1332	RLWRIVVIRKLA	1	0.943798
1333	RLWRIVLIRIRR	1	0.928507
1334	RLWRIVLIRIRK	1	0.927022
1336	RLWRIVLIRIAR	1	0.926192
1337	RLWRIVLIRIAK	1	0.919756
1339	RLWRIVLIRILR	1	0.91944
1342	RLWRIVLIRVRR	1	0.939542
1343	RLWRIVLIRVRK	1	0.95424
1344	RLWRIVLIRVRA	1	0.911029
1345	RLWRIVLIRVAR	1	0.956934
1346	RLWRIVLIRVAK	1	0.94831
1348	RLWRIVLIRVLR	1	0.924355
1351	RLWRIVLIRRRR	1	0.935241
1352	RLWRIVLIRRRK	1	0.960339
1353	RLWRIVLIRRRA	1	0.906224
1354	RLWRIVLIRRAR	1	0.958914
1355	RLWRIVLIRRAK	1	0.97671
1356	RLWRIVLIRRAA	1	0.926769
1357	RLWRIVLIRRLR	1	0.929079
1358	RLWRIVLIRRLK	1	0.935827
1360	RLWRIVLIRKRR	1	0.962988
1361	RLWRIVLIRKRK	1	0.960241
1362	RLWRIVLIRKRA	1	0.959958
1363	RLWRIVLIRKAR	1	0.968525
1364	RLWRIVLIRKAK	1	0.952775
1365	RLWRIVLIRKAA	1	0.92868
1366	RLWRIVLIRKLR	1	0.947793
1367	RLWRIVLIRKLK	1	0.922432
1368	RLWRIVLIRKLA	1	0.933503
1369	RLWRIVKIRIRR	1	0.962246
1370	RLWRIVKIRIRK	1	0.944952
1371	RLWRIVKIRIRA	1	0.928767
1372	RLWRIVKIRIAR	1	0.964625
1373	RLWRIVKIRIAK	1	0.928962
1374	RLWRIVKIRIAA	1	0.904911
1375	RLWRIVKIRILR	1	0.953158
1376	RLWRIVKIRILK	1	0.911008
1377	RLWRIVKIRILA	1	0.903764
1378	RLWRIVKIRVRR	1	0.974523
1379	RLWRIVKIRVRK	1	0.962554
1380	RLWRIVKIRVRA	1	0.949176
1381	RLWRIVKIRVAR	1	0.966853
1382	RLWRIVKIRVAK	1	0.930341
1384	RLWRIVKIRVLR	1	0.962929
1385	RLWRIVKIRVLK	1	0.934306
1386	RLWRIVKIRVLA	1	0.934997
1387	RLWRIVKIRRRR	1	0.970934
1388	RLWRIVKIRRRK	1	0.968732
1389	RLWRIVKIRRRA	1	0.945153
1390	RLWRIVKIRRAR	1	0.967609
1391	RLWRIVKIRRAK	1	0.959055
1392	RLWRIVKIRRAA	1	0.933924
1393	RLWRIVKIRRLR	1	0.964431
1394	RLWRIVKIRRLK	1	0.954265
1395	RLWRIVKIRRLA	1	0.958164
1396	RLWRIVKIRKRR	1	0.971111
1397	RLWRIVKIRKRK	1	0.960936
1398	RLWRIVKIRKRA	1	0.949992
1399	RLWRIVKIRKAR	1	0.955594
1400	RLWRIVKIRKAK	1	0.918838
1401	RLWRIVKIRKAA	1	0.901519
1402	RLWRIVKIRKLR	1	0.961185
1403	RLWRIVKIRKLK	1	0.926084
1404	RLWRIVKIRKLA	1	0.940933
1405	RLWRIRVIRIRR	1	0.949553
1406	RLWRIRVIRIRK	1	0.945629
1408	RLWRIRVIRIAR	1	0.939066
1409	RLWRIRVIRIAK	1	0.953378
1411	RLWRIRVIRILR	1	0.957886
1412	RLWRIRVIRILK	1	0.928401
1414	RLWRIRVIRVRR	1	0.944398
1415	RLWRIRVIRVRK	1	0.960383
1417	RLWRIRVIRVAR	1	0.957216
1418	RLWRIRVIRVAK	1	0.964497
1420	RLWRIRVIRVLR	1	0.952823
1421	RLWRIRVIRVLK	1	0.943773
1423	RLWRIRVIRRRR	1	0.956811
1424	RLWRIRVIRRRK	1	0.957743
1426	RLWRIRVIRRAR	1	0.928516
1427	RLWRIRVIRRAK	1	0.946933
1429	RLWRIRVIRRLR	1	0.947141
1430	RLWRIRVIRRLK	1	0.942806
1431	RLWRIRVIRRLA	1	0.904864
1432	RLWRIRVIRKRR	1	0.967529
1433	RLWRIRVIRKRK	1	0.96544
1434	RLWRIRVIRKRA	1	0.934561
1435	RLWRIRVIRKAR	1	0.954764
1436	RLWRIRVIRKAK	1	0.948869
1437	RLWRIRVIRKAA	1	0.902233
1438	RLWRIRVIRKLR	1	0.961152
1439	RLWRIRVIRKLK	1	0.943766
1440	RLWRIRVIRKLA	1	0.93362
1441	RLWRIRLIRIRR	1	0.942622
1442	RLWRIRLIRIRK	1	0.943421
1444	RLWRIRLIRIAR	1	0.933664
1445	RLWRIRLIRIAK	1	0.941864
1447	RLWRIRLIRILR	1	0.95337
1448	RLWRIRLIRILK	1	0.922787
1450	RLWRIRLIRVRR	1	0.923278
1451	RLWRIRLIRVRK	1	0.944516
1453	RLWRIRLIRVAR	1	0.945084
1454	RLWRIRLIRVAK	1	0.951894
1456	RLWRIRLIRVLR	1	0.942791
1457	RLWRIRLIRVLK	1	0.93138
1459	RLWRIRLIRRRR	1	0.94938
1460	RLWRIRLIRRRK	1	0.958305
1462	RLWRIRLIRRAR	1	0.9225
1463	RLWRIRLIRRAK	1	0.941062
1465	RLWRIRLIRRLR	1	0.95042
1466	RLWRIRLIRRLK	1	0.943963
1467	RLWRIRLIRRLA	1	0.912389
1468	RLWRIRLIRKRR	1	0.967523
1469	RLWRIRLIRKRK	1	0.965389
1470	RLWRIRLIRKRA	1	0.930105
1471	RLWRIRLIRKAR	1	0.947821
1472	RLWRIRLIRKAK	1	0.944672
1474	RLWRIRLIRKLR	1	0.962988
1475	RLWRIRLIRKLK	1	0.944321
1476	RLWRIRLIRKLA	1	0.92421
1477	RLWRIRKIRIRR	1	0.975209
1478	RLWRIRKIRIRK	1	0.969204
1479	RLWRIRKIRIRA	1	0.922116
1480	RLWRIRKIRIAR	1	0.959307
1481	RLWRIRKIRIAK	1	0.942037
1483	RLWRIRKIRILR	1	0.971226
1484	RLWRIRKIRILK	1	0.939072
1485	RLWRIRKIRILA	1	0.909111
1486	RLWRIRKIRVRR	1	0.970141
1487	RLWRIRKIRVRK	1	0.966326
1488	RLWRIRKIRVRA	1	0.919541
1489	RLWRIRKIRVAR	1	0.961289
1490	RLWRIRKIRVAK	1	0.947906
1492	RLWRIRKIRVLR	1	0.96892
1493	RLWRIRKIRVLK	1	0.949184
1494	RLWRIRKIRVLA	1	0.9312
1495	RLWRIRKIRRRR	1	0.977359
1496	RLWRIRKIRRRK	1	0.974674
1497	RLWRIRKIRRRA	1	0.932725
1498	RLWRIRKIRRAR	1	0.955078
1499	RLWRIRKIRRAK	1	0.95116
1501	RLWRIRKIRRLR	1	0.96658
1502	RLWRIRKIRRLK	1	0.961468
1503	RLWRIRKIRRLA	1	0.932007
1504	RLWRIRKIRKRR	1	0.978338
1505	RLWRIRKIRKRK	1	0.973779
1506	RLWRIRKIRKRA	1	0.953666
1507	RLWRIRKIRKAR	1	0.959378
1508	RLWRIRKIRKAK	1	0.948003
1510	RLWRIRKIRKLR	1	0.971875
1511	RLWRIRKIRKLK	1	0.958659
1512	RLWRIRKIRKLA	1	0.938866
1513	RLWRIIVIRIRR	1	0.942904
1514	RLWRIIVIRIRK	1	0.926287
1516	RLWRIIVIRIAR	1	0.931176
1517	RLWRIIVIRIAK	1	0.932245
1519	RLWRIIVIRILR	1	0.934923
1522	RLWRIIVIRVRR	1	0.960727
1523	RLWRIIVIRVRK	1	0.959686
1524	RLWRIIVIRVRA	1	0.921251
1525	RLWRIIVIRVAR	1	0.96086
1526	RLWRIIVIRVAK	1	0.947031
1528	RLWRIIVIRVLR	1	0.945551
1529	RLWRIIVIRVLK	1	0.913258
1531	RLWRIIVIRRRR	1	0.961057
1532	RLWRIIVIRRRK	1	0.96183
1533	RLWRIIVIRRRA	1	0.935181
1534	RLWRIIVIRRAR	1	0.962532
1535	RLWRIIVIRRAK	1	0.971117
1536	RLWRIIVIRRAA	1	0.939639
1537	RLWRIIVIRRLR	1	0.945992
1538	RLWRIIVIRRLK	1	0.928246
1539	RLWRIIVIRRLA	1	0.917102
1540	RLWRIIVIRKRR	1	0.970237
1541	RLWRIIVIRKRK	1	0.96448
1542	RLWRIIVIRKRA	1	0.957379
1543	RLWRIIVIRKAR	1	0.967194
1544	RLWRIIVIRKAK	1	0.939149
1545	RLWRIIVIRKAA	1	0.936138
1546	RLWRIIVIRKLR	1	0.950864
1547	RLWRIIVIRKLK	1	0.919062
1548	RLWRIIVIRKLA	1	0.926999
1549	RLWRIILIRIRR	1	0.954133
1550	RLWRIILIRIRK	1	0.922933
1552	RLWRIILIRIAR	1	0.928553
1553	RLWRIILIRIAK	1	0.90345
1555	RLWRIILIRILR	1	0.936603
1558	RLWRIILIRVRR	1	0.956361
1559	RLWRIILIRVRK	1	0.936792
1560	RLWRIILIRVRA	1	0.922143
1561	RLWRIILIRVAR	1	0.952535
1562	RLWRIILIRVAK	1	0.934614
1564	RLWRIILIRVLR	1	0.93435
1567	RLWRIILIRRRR	1	0.961505
1568	RLWRIILIRRRK	1	0.956605
1569	RLWRIILIRRRA	1	0.937509
1570	RLWRIILIRRAR	1	0.964749
1571	RLWRIILIRRAK	1	0.968188
1572	RLWRIILIRRAA	1	0.943008
1573	RLWRIILIRRLR	1	0.953565
1574	RLWRIILIRRLK	1	0.923856
1575	RLWRIILIRRLA	1	0.913622
1576	RLWRIILIRKRR	1	0.966621
1577	RLWRIILIRKRK	1	0.954609
1578	RLWRIILIRKRA	1	0.948582
1579	RLWRIILIRKAR	1	0.958612
1580	RLWRIILIRKAK	1	0.943481
1581	RLWRIILIRKAA	1	0.943401
1582	RLWRIILIRKLR	1	0.938287
1583	RLWRIILIRKLK	1	0.905289
1584	RLWRIILIRKLA	1	0.902217
1585	RLWRIIKIRIRR	1	0.972275
1586	RLWRIIKIRIRK	1	0.947346
1587	RLWRIIKIRIRA	1	0.930327
1588	RLWRIIKIRIAR	1	0.962058
1589	RLWRIIKIRIAK	1	0.920331
1590	RLWRIIKIRIAA	1	0.90424
1591	RLWRIIKIRILR	1	0.947212
1594	RLWRIIKIRVRR	1	0.975178
1595	RLWRIIKIRVRK	1	0.952786
1596	RLWRIIKIRVRA	1	0.954342
1597	RLWRIIKIRVAR	1	0.973202
1598	RLWRIIKIRVAK	1	0.938478
1599	RLWRIIKIRVAA	1	0.92827
1600	RLWRIIKIRVLR	1	0.961257
1601	RLWRIIKIRVLK	1	0.920172
1602	RLWRIIKIRVLA	1	0.94233
1603	RLWRIIKIRRRR	1	0.980929
1604	RLWRIIKIRRRK	1	0.972856
1605	RLWRIIKIRRRA	1	0.96648
1606	RLWRIIKIRRAR	1	0.977918
1607	RLWRIIKIRRAK	1	0.96218
1608	RLWRIIKIRRAA	1	0.948629
1609	RLWRIIKIRRLR	1	0.971005
1610	RLWRIIKIRRLK	1	0.944258
1611	RLWRIIKIRRLA	1	0.957157
1612	RLWRIIKIRKRR	1	0.97759
1613	RLWRIIKIRKRK	1	0.964412
1614	RLWRIIKIRKRA	1	0.950352
1615	RLWRIIKIRKAR	1	0.960557
1616	RLWRIIKIRKAK	1	0.917011
1617	RLWRIIKIRKAA	1	0.919362
1618	RLWRIIKIRKLR	1	0.955508
1619	RLWRIIKIRKLK	1	0.91617
1620	RLWRIIKIRKLA	1	0.925087
1622	RLLRIVVIRIRK	1	0.939568
1625	RLLRIVVIRIAK	1	0.901144
1630	RLLRIVVIRVRR	1	0.915649
1631	RLLRIVVIRVRK	1	0.955657
1633	RLLRIVVIRVAR	1	0.924696
1634	RLLRIVVIRVAK	1	0.936882
1639	RLLRIVVIRRRR	1	0.944422
1640	RLLRIVVIRRRK	1	0.98123
1642	RLLRIVVIRRAR	1	0.939621
1643	RLLRIVVIRRAK	1	0.971718
1644	RLLRIVVIRRAA	1	0.916402
1646	RLLRIVVIRRLK	1	0.916593
1648	RLLRIVVIRKRR	1	0.973567
1649	RLLRIVVIRKRK	1	0.9765
1650	RLLRIVVIRKRA	1	0.956054
1651	RLLRIVVIRKAR	1	0.957612
1652	RLLRIVVIRKAK	1	0.957892
1653	RLLRIVVIRKAA	1	0.91825
1654	RLLRIVVIRKLR	1	0.926853
1655	RLLRIVVIRKLK	1	0.922594
1658	RLLRIVLIRIRK	1	0.92494
1667	RLLRIVLIRVRK	1	0.931232
1670	RLLRIVLIRVAK	1	0.907702
1675	RLLRIVLIRRRR	1	0.94048
1676	RLLRIVLIRRRK	1	0.977417
1678	RLLRIVLIRRAR	1	0.933751
1679	RLLRIVLIRRAK	1	0.972029
1684	RLLRIVLIRKRR	1	0.965977
1685	RLLRIVLIRKRK	1	0.97361
1686	RLLRIVLIRKRA	1	0.951522
1687	RLLRIVLIRKAR	1	0.947853
1688	RLLRIVLIRKAK	1	0.960494
1689	RLLRIVLIRKAA	1	0.913986
1691	RLLRIVLIRKLK	1	0.904407
1693	RLLRIVKIRIRR	1	0.950629
1694	RLLRIVKIRIRK	1	0.950139
1695	RLLRIVKIRIRA	1	0.901803
1696	RLLRIVKIRIAR	1	0.950394
1697	RLLRIVKIRIAK	1	0.924518
1699	RLLRIVKIRILR	1	0.924555
1702	RLLRIVKIRVRR	1	0.96688
1703	RLLRIVKIRVRK	1	0.965298
1704	RLLRIVKIRVRA	1	0.927288
1705	RLLRIVKIRVAR	1	0.956759
1706	RLLRIVKIRVAK	1	0.948043
1708	RLLRIVKIRVLR	1	0.94854
1709	RLLRIVKIRVLK	1	0.934034
1711	RLLRIVKIRRRR	1	0.969991
1712	RLLRIVKIRRRK	1	0.972812
1713	RLLRIVKIRRRA	1	0.96203
1714	RLLRIVKIRRAR	1	0.973339
1715	RLLRIVKIRRAK	1	0.975835
1716	RLLRIVKIRRAA	1	0.952367
1717	RLLRIVKIRRLR	1	0.948375
1718	RLLRIVKIRRLK	1	0.950063
1719	RLLRIVKIRRLA	1	0.953574
1720	RLLRIVKIRKRR	1	0.968478
1721	RLLRIVKIRKRK	1	0.959086
1722	RLLRIVKIRKRA	1	0.95391
1723	RLLRIVKIRKAR	1	0.966168
1724	RLLRIVKIRKAK	1	0.956046
1725	RLLRIVKIRKAA	1	0.925593
1726	RLLRIVKIRKLR	1	0.95275
1727	RLLRIVKIRKLK	1	0.92785
1728	RLLRIVKIRKLA	1	0.951217
1729	RLLRIRVIRIRR	1	0.927241
1730	RLLRIRVIRIRK	1	0.926305
1732	RLLRIRVIRIAR	1	0.916582
1733	RLLRIRVIRIAK	1	0.932065
1735	RLLRIRVIRILR	1	0.937354
1738	RLLRIRVIRVRR	1	0.924963
1739	RLLRIRVIRVRK	1	0.950635
1741	RLLRIRVIRVAR	1	0.942061
1742	RLLRIRVIRVAK	1	0.95606
1744	RLLRIRVIRVLR	1	0.919779
1745	RLLRIRVIRVLK	1	0.900309
1747	RLLRIRVIRRRR	1	0.924346
1748	RLLRIRVIRRRK	1	0.95374
1750	RLLRIRVIRRAR	1	0.90364
1751	RLLRIRVIRRAK	1	0.952075
1753	RLLRIRVIRRLR	1	0.903888
1754	RLLRIRVIRRLK	1	0.921657
1756	RLLRIRVIRKRR	1	0.957179
1757	RLLRIRVIRKRK	1	0.965231
1758	RLLRIRVIRKRA	1	0.927161
1759	RLLRIRVIRKAR	1	0.944524
1760	RLLRIRVIRKAK	1	0.95577
1761	RLLRIRVIRKAA	1	0.900955
1762	RLLRIRVIRKLR	1	0.938756
1763	RLLRIRVIRKLK	1	0.924026
1765	RLLRIRLIRIRR	1	0.902374
1766	RLLRIRLIRIRK	1	0.914079
1769	RLLRIRLIRIAK	1	0.904456
1771	RLLRIRLIRILR	1	0.920922
1775	RLLRIRLIRVRK	1	0.927859
1777	RLLRIRLIRVAR	1	0.911542
1778	RLLRIRLIRVAK	1	0.9357
1780	RLLRIRLIRVLR	1	0.905099
1784	RLLRIRLIRRRK	1	0.934025
1787	RLLRIRLIRRAK	1	0.933483
1792	RLLRIRLIRKRR	1	0.947528
1793	RLLRIRLIRKRK	1	0.953927
1794	RLLRIRLIRKRA	1	0.907167
1795	RLLRIRLIRKAR	1	0.922816
1796	RLLRIRLIRKAK	1	0.933151
1798	RLLRIRLIRKLR	1	0.928362
1799	RLLRIRLIRKLK	1	0.914628
1801	RLLRIRKIRIRR	1	0.959218
1802	RLLRIRKIRIRK	1	0.950377
1803	RLLRIRKIRIRA	1	0.915044
1804	RLLRIRKIRIAR	1	0.94969
1805	RLLRIRKIRIAK	1	0.946743
1807	RLLRIRKIRILR	1	0.951501
1808	RLLRIRKIRILK	1	0.932118
1810	RLLRIRKIRVRR	1	0.958021
1811	RLLRIRKIRVRK	1	0.964299
1812	RLLRIRKIRVRA	1	0.919122
1813	RLLRIRKIRVAR	1	0.952239
1814	RLLRIRKIRVAK	1	0.959462
1816	RLLRIRKIRVLR	1	0.958772
1817	RLLRIRKIRVLK	1	0.952149
1818	RLLRIRKIRVLA	1	0.903234
1819	RLLRIRKIRRRR	1	0.962133
1820	RLLRIRKIRRRK	1	0.964632
1821	RLLRIRKIRRRA	1	0.919018
1822	RLLRIRKIRRAR	1	0.943244
1823	RLLRIRKIRRAK	1	0.955854
1824	RLLRIRKIRRAA	1	0.907735
1825	RLLRIRKIRRLR	1	0.949328
1826	RLLRIRKIRRLK	1	0.953583
1827	RLLRIRKIRRLA	1	0.931321
1828	RLLRIRKIRKRR	1	0.971074
1829	RLLRIRKIRKRK	1	0.965456
1830	RLLRIRKIRKRA	1	0.944914
1831	RLLRIRKIRKAR	1	0.956229
1832	RLLRIRKIRKAK	1	0.947688
1833	RLLRIRKIRKAA	1	0.92525
1834	RLLRIRKIRKLR	1	0.964155
1835	RLLRIRKIRKLK	1	0.947458
1836	RLLRIRKIRKLA	1	0.942361
1838	RLLRIIVIRIRK	1	0.928224
1846	RLLRIIVIRVRR	1	0.918511
1847	RLLRIIVIRVRK	1	0.950756
1849	RLLRIIVIRVAR	1	0.910569
1850	RLLRIIVIRVAK	1	0.925681
1855	RLLRIIVIRRRR	1	0.942686
1856	RLLRIIVIRRRK	1	0.980052
1857	RLLRIIVIRRRA	1	0.900481
1858	RLLRIIVIRRAR	1	0.931178
1859	RLLRIIVIRRAK	1	0.968554
1862	RLLRIIVIRRLK	1	0.914704
1864	RLLRIIVIRKRR	1	0.975598
1865	RLLRIIVIRKRK	1	0.979236
1866	RLLRIIVIRKRA	1	0.951498
1867	RLLRIIVIRKAR	1	0.948368
1868	RLLRIIVIRKAK	1	0.953153
1869	RLLRIIVIRKAA	1	0.92284
1870	RLLRIIVIRKLR	1	0.924518
1871	RLLRIIVIRKLK	1	0.915576
1873	RLLRIILIRIRR	1	0.911156
1874	RLLRIILIRIRK	1	0.903019
1882	RLLRIILIRVRR	1	0.905046
1883	RLLRIILIRVRK	1	0.927443
1886	RLLRIILIRVAK	1	0.902409
1891	RLLRIILIRRRR	1	0.943875
1892	RLLRIILIRRRK	1	0.970284
1893	RLLRIILIRRRA	1	0.910966
1894	RLLRIILIRRAR	1	0.93487
1895	RLLRIILIRRAK	1	0.966153
1896	RLLRIILIRRAA	1	0.910717
1900	RLLRIILIRKRR	1	0.962927
1901	RLLRIILIRKRK	1	0.967288
1902	RLLRIILIRKRA	1	0.943833
1903	RLLRIILIRKAR	1	0.940689
1904	RLLRIILIRKAK	1	0.943904
1905	RLLRIILIRKAA	1	0.913709
1909	RLLRIIKIRIRR	1	0.952766
1910	RLLRIIKIRIRK	1	0.943426
1911	RLLRIIKIRIRA	1	0.906889
1912	RLLRIIKIRIAR	1	0.944507
1913	RLLRIIKIRIAK	1	0.921936
1915	RLLRIIKIRILR	1	0.92006
1918	RLLRIIKIRVRR	1	0.965883
1919	RLLRIIKIRVRK	1	0.961805
1920	RLLRIIKIRVRA	1	0.946422
1921	RLLRIIKIRVAR	1	0.968534
1922	RLLRIIKIRVAK	1	0.954412
1924	RLLRIIKIRVLR	1	0.942463
1925	RLLRIIKIRVLK	1	0.929031
1927	RLLRIIKIRRRR	1	0.972624
1928	RLLRIIKIRRRK	1	0.973818
1929	RLLRIIKIRRRA	1	0.961858
1930	RLLRIIKIRRAR	1	0.975479
1931	RLLRIIKIRRAK	1	0.972118
1932	RLLRIIKIRRAA	1	0.96486
1933	RLLRIIKIRRLR	1	0.948551
1934	RLLRIIKIRRLK	1	0.941745
1935	RLLRIIKIRRLA	1	0.947392
1936	RLLRIIKIRKRR	1	0.971692
1937	RLLRIIKIRKRK	1	0.961588
1938	RLLRIIKIRKRA	1	0.953341
1939	RLLRIIKIRKAR	1	0.964979
1940	RLLRIIKIRKAK	1	0.946529
1941	RLLRIIKIRKAA	1	0.935654
1942	RLLRIIKIRKLR	1	0.948401
1943	RLLRIIKIRKLK	1	0.916915
1944	RLLRIIKIRKLA	1	0.929411
1946	VRARIVVIRIRK	1	0.945206
1951	VRARIVVIRILR	1	0.912656
1952	VRARIVVIRILK	1	0.90965
1954	VRARIVVIRVRR	1	0.910136
1955	VRARIVVIRVRK	1	0.946736
1957	VRARIVVIRVAR	1	0.915517
1960	VRARIVVIRVLR	1	0.923004
1963	VRARIVVIRRRR	1	0.905965
1964	VRARIVVIRRRK	1	0.937061
1967	VRARIVVIRRAK	1	0.923375
1969	VRARIVVIRRLR	1	0.923334
1970	VRARIVVIRRLK	1	0.948178
1972	VRARIVVIRKRR	1	0.940753
1973	VRARIVVIRKRK	1	0.952804
1975	VRARIVVIRKAR	1	0.921106
1978	VRARIVVIRKLR	1	0.954606
1979	VRARIVVIRKLK	1	0.924051
1981	VRARIVLIRIRR	1	0.909106
1982	VRARIVLIRIRK	1	0.948325
1987	VRARIVLIRILR	1	0.906891
1988	VRARIVLIRILK	1	0.905951
1990	VRARIVLIRVRR	1	0.922578
1991	VRARIVLIRVRK	1	0.949846
1996	VRARIVLIRVLR	1	0.919492
2000	VRARIVLIRRRK	1	0.965085
2005	VRARIVLIRRLR	1	0.904203
2006	VRARIVLIRRLK	1	0.940909
2007	VRARIVLIRRLA	1	0.902685
2008	VRARIVLIRKRR	1	0.959925
2009	VRARIVLIRKRK	1	0.964132
2010	VRARIVLIRKRA	1	0.902987
2014	VRARIVLIRKLR	1	0.94735
2015	VRARIVLIRKLK	1	0.91479
2018	VRARIVKIRIRK	1	0.940494
2023	VRARIVKIRILR	1	0.925284
2027	VRARIVKIRVRK	1	0.942859
2032	VRARIVKIRVLR	1	0.900198
2036	VRARIVKIRRRK	1	0.936394
2041	VRARIVKIRRLR	1	0.941551
2042	VRARIVKIRRLK	1	0.941765
2044	VRARIVKIRKRR	1	0.930552
2045	VRARIVKIRKRK	1	0.926453
2050	VRARIVKIRKLR	1	0.949715
2051	VRARIVKIRKLK	1	0.915493
2054	VRARIRVIRIRK	1	0.923701
2059	VRARIRVIRILR	1	0.91131
2060	VRARIRVIRILK	1	0.9269
2063	VRARIRVIRVRK	1	0.93776
2068	VRARIRVIRVLR	1	0.927783
2069	VRARIRVIRVLK	1	0.930664
2072	VRARIRVIRRRK	1	0.905248
2078	VRARIRVIRRLK	1	0.949216
2080	VRARIRVIRKRR	1	0.911786
2081	VRARIRVIRKRK	1	0.942994
2084	VRARIRVIRKAK	1	0.900376
2086	VRARIRVIRKLR	1	0.945147
2087	VRARIRVIRKLK	1	0.951087
2090	VRARIRLIRIRK	1	0.937607
2095	VRARIRLIRILR	1	0.929399
2096	VRARIRLIRILK	1	0.92937
2098	VRARIRLIRVRR	1	0.903439
2099	VRARIRLIRVRK	1	0.945626
2104	VRARIRLIRVLR	1	0.928591
2105	VRARIRLIRVLK	1	0.920736
2108	VRARIRLIRRRK	1	0.912881
2114	VRARIRLIRRLK	1	0.951595
2116	VRARIRLIRKRR	1	0.911691
2117	VRARIRLIRKRK	1	0.947997
2122	VRARIRLIRKLR	1	0.955356
2123	VRARIRLIRKLK	1	0.93717
2124	VRARIRLIRKLA	1	0.91393
2126	VRARIRKIRIRK	1	0.909854
2131	VRARIRKIRILR	1	0.913925
2132	VRARIRKIRILK	1	0.927168
2135	VRARIRKIRVRK	1	0.925079
2140	VRARIRKIRVLR	1	0.917701
2141	VRARIRKIRVLK	1	0.913613
2144	VRARIRKIRRRK	1	0.906717
2149	VRARIRKIRRLR	1	0.902162
2150	VRARIRKIRRLK	1	0.951088
2152	VRARIRKIRKRR	1	0.9015
2153	VRARIRKIRKRK	1	0.927287
2158	VRARIRKIRKLR	1	0.950161
2159	VRARIRKIRKLK	1	0.939896
2160	VRARIRKIRKLA	1	0.922419
2161	VRARIIVIRIRR	1	0.911429
2162	VRARIIVIRIRK	1	0.943828
2163	VRARIIVIRIRA	1	0.913041
2167	VRARIIVIRILR	1	0.919552
2170	VRARIIVIRVRR	1	0.924871
2171	VRARIIVIRVRK	1	0.955421
2172	VRARIIVIRVRA	1	0.920541
2174	VRARIIVIRVAK	1	0.901317
2176	VRARIIVIRVLR	1	0.929506
2179	VRARIIVIRRRR	1	0.913489
2180	VRARIIVIRRRK	1	0.950232
2183	VRARIIVIRRAK	1	0.93432
2185	VRARIIVIRRLR	1	0.931109
2186	VRARIIVIRRLK	1	0.949577
2188	VRARIIVIRKRR	1	0.952853
2189	VRARIIVIRKRK	1	0.955466
2190	VRARIIVIRKRA	1	0.915934
2191	VRARIIVIRKAR	1	0.931683
2192	VRARIIVIRKAK	1	0.907146
2194	VRARIIVIRKLR	1	0.955836
2195	VRARIIVIRKLK	1	0.935649
2197	VRARIILIRIRR	1	0.937805
2198	VRARIILIRIRK	1	0.945379
2203	VRARIILIRILR	1	0.931291
2206	VRARIILIRVRR	1	0.94694
2207	VRARIILIRVRK	1	0.955104
2209	VRARIILIRVAR	1	0.901767
2212	VRARIILIRVLR	1	0.92941
2215	VRARIILIRRRR	1	0.930881
2216	VRARIILIRRRK	1	0.9647
2218	VRARIILIRRAR	1	0.905762
2219	VRARIILIRRAK	1	0.931195
2221	VRARIILIRRLR	1	0.943374
2222	VRARIILIRRLK	1	0.936904
2223	VRARIILIRRLA	1	0.925168
2224	VRARIILIRKRR	1	0.963036
2225	VRARIILIRKRK	1	0.958297
2226	VRARIILIRKRA	1	0.942278
2227	VRARIILIRKAR	1	0.924307
2230	VRARIILIRKLR	1	0.940934
2231	VRARIILIRKLK	1	0.922574
2232	VRARIILIRKLA	1	0.917374
2233	VRARIIKIRIRR	1	0.922396
2234	VRARIIKIRIRK	1	0.92946
2239	VRARIIKIRILR	1	0.925248
2242	VRARIIKIRVRR	1	0.927784
2243	VRARIIKIRVRK	1	0.949842
2244	VRARIIKIRVRA	1	0.902808
2248	VRARIIKIRVLR	1	0.925123
2251	VRARIIKIRRRR	1	0.925806
2252	VRARIIKIRRRK	1	0.943655
2255	VRARIIKIRRAK	1	0.913181
2257	VRARIIKIRRLR	1	0.957827
2258	VRARIIKIRRLK	1	0.953242
2259	VRARIIKIRRLA	1	0.905279
2260	VRARIIKIRKRR	1	0.948734
2261	VRARIIKIRKRK	1	0.941648
2262	VRARIIKIRKRA	1	0.910855
2263	VRARIIKIRKAR	1	0.932047
2266	VRARIIKIRKLR	1	0.965223
2267	VRARIIKIRKLK	1	0.924634
2269	VRWRIVVIRIRR	1	0.923966
2270	VRWRIVVIRIRK	1	0.952855
2272	VRWRIVVIRIAR	1	0.910327
2273	VRWRIVVIRIAK	1	0.94368
2275	VRWRIVVIRILR	1	0.945545
2276	VRWRIVVIRILK	1	0.936616
2278	VRWRIVVIRVRR	1	0.923686
2279	VRWRIVVIRVRK	1	0.959696
2280	VRWRIVVIRVRA	1	0.907551
2281	VRWRIVVIRVAR	1	0.943762
2282	VRWRIVVIRVAK	1	0.948177
2284	VRWRIVVIRVLR	1	0.948575
2285	VRWRIVVIRVLK	1	0.942925
2287	VRWRIVVIRRRR	1	0.912445
2288	VRWRIVVIRRRK	1	0.957601
2291	VRWRIVVIRRAK	1	0.950723
2293	VRWRIVVIRRLR	1	0.928177
2294	VRWRIVVIRRLK	1	0.956875
2295	VRWRIVVIRRLA	1	0.906951
2296	VRWRIVVIRKRR	1	0.956653
2297	VRWRIVVIRKRK	1	0.967293
2298	VRWRIVVIRKRA	1	0.928438
2299	VRWRIVVIRKAR	1	0.946939
2300	VRWRIVVIRKAK	1	0.903498
2302	VRWRIVVIRKLR	1	0.955897
2303	VRWRIVVIRKLK	1	0.943476
2304	VRWRIVVIRKLA	1	0.904584
2305	VRWRIVLIRIRR	1	0.926062
2306	VRWRIVLIRIRK	1	0.943611
2308	VRWRIVLIRIAR	1	0.910208
2311	VRWRIVLIRILR	1	0.921537
2314	VRWRIVLIRVRR	1	0.925101
2315	VRWRIVLIRVRK	1	0.953581
2316	VRWRIVLIRVRA	1	0.909423
2317	VRWRIVLIRVAR	1	0.940701
2320	VRWRIVLIRVLR	1	0.928061
2324	VRWRIVLIRRRK	1	0.950068
2327	VRWRIVLIRRAK	1	0.923441
2329	VRWRIVLIRRLR	1	0.912787
2330	VRWRIVLIRRLK	1	0.931767
2332	VRWRIVLIRKRR	1	0.953553
2333	VRWRIVLIRKRK	1	0.957885
2334	VRWRIVLIRKRA	1	0.939427
2335	VRWRIVLIRKAR	1	0.905679
2338	VRWRIVLIRKLR	1	0.943667
2339	VRWRIVLIRKLK	1	0.91188
2340	VRWRIVLIRKLA	1	0.914674
2341	VRWRIVKIRIRR	1	0.941905
2342	VRWRIVKIRIRK	1	0.941199
2344	VRWRIVKIRIAR	1	0.921319
2347	VRWRIVKIRILR	1	0.936356
2350	VRWRIVKIRVRR	1	0.940056
2351	VRWRIVKIRVRK	1	0.941328
2352	VRWRIVKIRVRA	1	0.911202
2353	VRWRIVKIRVAR	1	0.933156
2356	VRWRIVKIRVLR	1	0.944781
2359	VRWRIVKIRRRR	1	0.93691
2360	VRWRIVKIRRRK	1	0.944639
2365	VRWRIVKIRRLR	1	0.945501
2366	VRWRIVKIRRLK	1	0.937141
2367	VRWRIVKIRRLA	1	0.915551
2368	VRWRIVKIRKRR	1	0.946972
2369	VRWRIVKIRKRK	1	0.948533
2370	VRWRIVKIRKRA	1	0.906056
2371	VRWRIVKIRKAR	1	0.901872
2374	VRWRIVKIRKLR	1	0.949185
2375	VRWRIVKIRKLK	1	0.907594
2378	VRWRIRVIRIRK	1	0.934006
2381	VRWRIRVIRIAK	1	0.927654
2383	VRWRIRVIRILR	1	0.9482
2384	VRWRIRVIRILK	1	0.944471
2387	VRWRIRVIRVRK	1	0.940434
2390	VRWRIRVIRVAK	1	0.937865
2392	VRWRIRVIRVLR	1	0.941406
2393	VRWRIRVIRVLK	1	0.954563
2395	VRWRIRVIRRRR	1	0.903571
2396	VRWRIRVIRRRK	1	0.932224
2399	VRWRIRVIRRAK	1	0.909688
2401	VRWRIRVIRRLR	1	0.905875
2402	VRWRIRVIRRLK	1	0.948514
2404	VRWRIRVIRKRR	1	0.938961
2405	VRWRIRVIRKRK	1	0.951474
2407	VRWRIRVIRKAR	1	0.925504
2408	VRWRIRVIRKAK	1	0.930147
2410	VRWRIRVIRKLR	1	0.957863
2411	VRWRIRVIRKLK	1	0.94442
2412	VRWRIRVIRKLA	1	0.921487
2413	VRWRIRLIRIRR	1	0.920168
2414	VRWRIRLIRIRK	1	0.94031
2417	VRWRIRLIRIAK	1	0.930902
2419	VRWRIRLIRILR	1	0.945428
2420	VRWRIRLIRILK	1	0.924271
2423	VRWRIRLIRVRK	1	0.942281
2425	VRWRIRLIRVAR	1	0.900613
2426	VRWRIRLIRVAK	1	0.917612
2428	VRWRIRLIRVLR	1	0.935494
2429	VRWRIRLIRVLK	1	0.939544
2432	VRWRIRLIRRRK	1	0.930494
2435	VRWRIRLIRRAK	1	0.917074
2437	VRWRIRLIRRLR	1	0.916345
2438	VRWRIRLIRRLK	1	0.94114
2440	VRWRIRLIRKRR	1	0.943006
2441	VRWRIRLIRKRK	1	0.955684
2443	VRWRIRLIRKAR	1	0.908029
2444	VRWRIRLIRKAK	1	0.924205
2446	VRWRIRLIRKLR	1	0.956961
2447	VRWRIRLIRKLK	1	0.932451
2448	VRWRIRLIRKLA	1	0.907164
2449	VRWRIRKIRIRR	1	0.943157
2450	VRWRIRKIRIRK	1	0.943979
2455	VRWRIRKIRILR	1	0.942189
2456	VRWRIRKIRILK	1	0.929358
2458	VRWRIRKIRVRR	1	0.914919
2459	VRWRIRKIRVRK	1	0.936611
2461	VRWRIRKIRVAR	1	0.904973
2464	VRWRIRKIRVLR	1	0.946677
2465	VRWRIRKIRVLK	1	0.934067
2466	VRWRIRKIRVLA	1	0.905049
2467	VRWRIRKIRRRR	1	0.929184
2468	VRWRIRKIRRRK	1	0.944634
2471	VRWRIRKIRRAK	1	0.900706
2473	VRWRIRKIRRLR	1	0.941347
2474	VRWRIRKIRRLK	1	0.949318
2476	VRWRIRKIRKRR	1	0.949188
2477	VRWRIRKIRKRK	1	0.949701
2479	VRWRIRKIRKAR	1	0.913718
2480	VRWRIRKIRKAK	1	0.914505
2482	VRWRIRKIRKLR	1	0.961967
2483	VRWRIRKIRKLK	1	0.95282
2484	VRWRIRKIRKLA	1	0.926157
2486	VRWRIIVIRIRK	1	0.926929
2489	VRWRIIVIRIAK	1	0.936832
2491	VRWRIIVIRILR	1	0.929012
2492	VRWRIIVIRILK	1	0.911638
2494	VRWRIIVIRVRR	1	0.929733
2495	VRWRIIVIRVRK	1	0.945665
2497	VRWRIIVIRVAR	1	0.928669
2498	VRWRIIVIRVAK	1	0.946078
2500	VRWRIIVIRVLR	1	0.941719
2501	VRWRIIVIRVLK	1	0.925238
2503	VRWRIIVIRRRR	1	0.906421
2504	VRWRIIVIRRRK	1	0.946594
2506	VRWRIIVIRRAR	1	0.900024
2507	VRWRIIVIRRAK	1	0.937851
2509	VRWRIIVIRRLR	1	0.930864
2510	VRWRIIVIRRLK	1	0.939299
2512	VRWRIIVIRKRR	1	0.951293
2513	VRWRIIVIRKRK	1	0.955811
2514	VRWRIIVIRKRA	1	0.914563
2515	VRWRIIVIRKAR	1	0.939944
2516	VRWRIIVIRKAK	1	0.907534
2518	VRWRIIVIRKLR	1	0.945179
2519	VRWRIIVIRKLK	1	0.920713
2521	VRWRIILIRIRR	1	0.946802
2522	VRWRIILIRIRK	1	0.933489
2524	VRWRIILIRIAR	1	0.907424
2527	VRWRIILIRILR	1	0.928167
2530	VRWRIILIRVRR	1	0.951273
2531	VRWRIILIRVRK	1	0.945777
2532	VRWRIILIRVRA	1	0.912318
2533	VRWRIILIRVAR	1	0.936852
2536	VRWRIILIRVLR	1	0.934162
2539	VRWRIILIRRRR	1	0.948302
2540	VRWRIILIRRRK	1	0.951708
2541	VRWRIILIRRRA	1	0.910026
2542	VRWRIILIRRAR	1	0.938813
2543	VRWRIILIRRAK	1	0.937188
2545	VRWRIILIRRLR	1	0.940088
2546	VRWRIILIRRLK	1	0.921979
2548	VRWRIILIRKRR	1	0.958752
2549	VRWRIILIRKRK	1	0.950381
2550	VRWRIILIRKRA	1	0.934457
2551	VRWRIILIRKAR	1	0.921158
2553	VRWRIILIRKAA	1	0.907492
2554	VRWRIILIRKLR	1	0.934214
2556	VRWRIILIRKLA	1	0.914813
2557	VRWRIIKIRIRR	1	0.945613
2558	VRWRIIKIRIRK	1	0.930971
2560	VRWRIIKIRIAR	1	0.915154
2563	VRWRIIKIRILR	1	0.929723
2566	VRWRIIKIRVRR	1	0.948019
2567	VRWRIIKIRVRK	1	0.938125
2568	VRWRIIKIRVRA	1	0.916036
2569	VRWRIIKIRVAR	1	0.930552
2572	VRWRIIKIRVLR	1	0.937415
2575	VRWRIIKIRRRR	1	0.952663
2576	VRWRIIKIRRRK	1	0.951828
2577	VRWRIIKIRRRA	1	0.91741
2578	VRWRIIKIRRAR	1	0.934536
2579	VRWRIIKIRRAK	1	0.909836
2581	VRWRIIKIRRLR	1	0.948745
2582	VRWRIIKIRRLK	1	0.928135
2583	VRWRIIKIRRLA	1	0.912419
2584	VRWRIIKIRKRR	1	0.957616
2585	VRWRIIKIRKRK	1	0.950062
2586	VRWRIIKIRKRA	1	0.918895
2587	VRWRIIKIRKAR	1	0.92829
2590	VRWRIIKIRKLR	1	0.945969
2592	VRWRIIKIRKLA	1	0.907195
2593	VRLRIVVIRIRR	1	0.933957
2594	VRLRIVVIRIRK	1	0.95969
2599	VRLRIVVIRILR	1	0.921647
2600	VRLRIVVIRILK	1	0.909667
2602	VRLRIVVIRVRR	1	0.935258
2603	VRLRIVVIRVRK	1	0.960403
2605	VRLRIVVIRVAR	1	0.928392
2608	VRLRIVVIRVLR	1	0.91998
2609	VRLRIVVIRVLK	1	0.918318
2611	VRLRIVVIRRRR	1	0.914552
2612	VRLRIVVIRRRK	1	0.96903
2615	VRLRIVVIRRAK	1	0.932722
2617	VRLRIVVIRRLR	1	0.920148
2618	VRLRIVVIRRLK	1	0.946069
2620	VRLRIVVIRKRR	1	0.966335
2621	VRLRIVVIRKRK	1	0.971647
2622	VRLRIVVIRKRA	1	0.916818
2623	VRLRIVVIRKAR	1	0.922189
2626	VRLRIVVIRKLR	1	0.949787
2627	VRLRIVVIRKLK	1	0.921116
2629	VRLRIVLIRIRR	1	0.912976
2630	VRLRIVLIRIRK	1	0.93813
2638	VRLRIVLIRVRR	1	0.910558
2639	VRLRIVLIRVRK	1	0.946221
2648	VRLRIVLIRRRK	1	0.954577
2651	VRLRIVLIRRAK	1	0.916952
2654	VRLRIVLIRRLK	1	0.909256
2656	VRLRIVLIRKRR	1	0.95246
2657	VRLRIVLIRKRK	1	0.955434
2658	VRLRIVLIRKRA	1	0.917609
2659	VRLRIVLIRKAR	1	0.901002
2662	VRLRIVLIRKLR	1	0.919218
2665	VRLRIVKIRIRR	1	0.949916
2666	VRLRIVKIRIRK	1	0.954705
2671	VRLRIVKIRILR	1	0.932847
2674	VRLRIVKIRVRR	1	0.950639
2675	VRLRIVKIRVRK	1	0.958521
2680	VRLRIVKIRVLR	1	0.93098
2683	VRLRIVKIRRRR	1	0.943033
2684	VRLRIVKIRRRK	1	0.96107
2689	VRLRIVKIRRLR	1	0.951011
2690	VRLRIVKIRRLK	1	0.945323
2691	VRLRIVKIRRLA	1	0.92385
2692	VRLRIVKIRKRR	1	0.963322
2693	VRLRIVKIRKRK	1	0.954605
2694	VRLRIVKIRKRA	1	0.907598
2695	VRLRIVKIRKAR	1	0.911784
2698	VRLRIVKIRKLR	1	0.958784
2699	VRLRIVKIRKLK	1	0.910258
2700	VRLRIVKIRKLA	1	0.900908
2701	VRLRIRVIRIRR	1	0.931349
2702	VRLRIRVIRIRK	1	0.949415
2705	VRLRIRVIRIAK	1	0.905614
2707	VRLRIRVIRILR	1	0.942671
2708	VRLRIRVIRILK	1	0.927904
2710	VRLRIRVIRVRR	1	0.935821
2711	VRLRIRVIRVRK	1	0.952888
2713	VRLRIRVIRVAR	1	0.923215
2714	VRLRIRVIRVAK	1	0.911805
2716	VRLRIRVIRVLR	1	0.934319
2717	VRLRIRVIRVLK	1	0.928972
2720	VRLRIRVIRRRK	1	0.943078
2723	VRLRIRVIRRAK	1	0.90377
2725	VRLRIRVIRRLR	1	0.918516
2726	VRLRIRVIRRLK	1	0.9459
2728	VRLRIRVIRKRR	1	0.952345
2729	VRLRIRVIRKRK	1	0.969068
2731	VRLRIRVIRKAR	1	0.908317
2732	VRLRIRVIRKAK	1	0.919142
2734	VRLRIRVIRKLR	1	0.961343
2735	VRLRIRVIRKLK	1	0.945505
2736	VRLRIRVIRKLA	1	0.911523
2737	VRLRIRLIRIRR	1	0.929983
2738	VRLRIRLIRIRK	1	0.942325
2743	VRLRIRLIRILR	1	0.939803
2744	VRLRIRLIRILK	1	0.906191
2746	VRLRIRLIRVRR	1	0.91321
2747	VRLRIRLIRVRK	1	0.945809
2752	VRLRIRLIRVLR	1	0.927225
2753	VRLRIRLIRVLK	1	0.910115
2756	VRLRIRLIRRRK	1	0.929189
2762	VRLRIRLIRRLK	1	0.924978
2764	VRLRIRLIRKRR	1	0.94527
2765	VRLRIRLIRKRK	1	0.960075
2766	VRLRIRLIRKRA	1	0.90587
2770	VRLRIRLIRKLR	1	0.950596
2771	VRLRIRLIRKLK	1	0.928303
2772	VRLRIRLIRKLA	1	0.901697
2773	VRLRIRKIRIRR	1	0.952465
2774	VRLRIRKIRIRK	1	0.950782
2779	VRLRIRKIRILR	1	0.950875
2780	VRLRIRKIRILK	1	0.936629
2782	VRLRIRKIRVRR	1	0.930614
2783	VRLRIRKIRVRK	1	0.954724
2788	VRLRIRKIRVLR	1	0.938577
2789	VRLRIRKIRVLK	1	0.931297
2791	VRLRIRKIRRRR	1	0.918905
2792	VRLRIRKIRRRK	1	0.9559
2797	VRLRIRKIRRLR	1	0.935235
2798	VRLRIRKIRRLK	1	0.955959
2799	VRLRIRKIRRLA	1	0.920761
2800	VRLRIRKIRKRR	1	0.956898
2801	VRLRIRKIRKRK	1	0.959601
2802	VRLRIRKIRKRA	1	0.918996
2803	VRLRIRKIRKAR	1	0.918134
2804	VRLRIRKIRKAK	1	0.907373
2806	VRLRIRKIRKLR	1	0.965642
2807	VRLRIRKIRKLK	1	0.948991
2808	VRLRIRKIRKLA	1	0.930852
2809	VRLRIIVIRIRR	1	0.930034
2810	VRLRIIVIRIRK	1	0.949307
2815	VRLRIIVIRILR	1	0.928792
2818	VRLRIIVIRVRR	1	0.940876
2819	VRLRIIVIRVRK	1	0.959316
2821	VRLRIIVIRVAR	1	0.91466
2824	VRLRIIVIRVLR	1	0.92866
2825	VRLRIIVIRVLK	1	0.900292
2827	VRLRIIVIRRRR	1	0.932113
2828	VRLRIIVIRRRK	1	0.967149
2831	VRLRIIVIRRAK	1	0.9375
2833	VRLRIIVIRRLR	1	0.93155
2834	VRLRIIVIRRLK	1	0.934966
2836	VRLRIIVIRKRR	1	0.966167
2837	VRLRIIVIRKRK	1	0.969574
2838	VRLRIIVIRKRA	1	0.915689
2839	VRLRIIVIRKAR	1	0.92657
2842	VRLRIIVIRKLR	1	0.945186
2843	VRLRIIVIRKLK	1	0.907973
2845	VRLRIILIRIRR	1	0.941171
2846	VRLRIILIRIRK	1	0.931389
2851	VRLRIILIRILR	1	0.905465
2854	VRLRIILIRVRR	1	0.942212
2855	VRLRIILIRVRK	1	0.944678
2860	VRLRIILIRVLR	1	0.903355
2863	VRLRIILIRRRR	1	0.939309
2864	VRLRIILIRRRK	1	0.95556
2867	VRLRIILIRRAK	1	0.913698
2869	VRLRIILIRRLR	1	0.915841
2872	VRLRIILIRKRR	1	0.9615
2873	VRLRIILIRKRK	1	0.95004
2874	VRLRIILIRKRA	1	0.917753
2878	VRLRIILIRKLR	1	0.913159
2881	VRLRIIKIRIRR	1	0.951493
2882	VRLRIIKIRIRK	1	0.942851
2887	VRLRIIKIRILR	1	0.924573
2890	VRLRIIKIRVRR	1	0.955723
2891	VRLRIIKIRVRK	1	0.946482
2896	VRLRIIKIRVLR	1	0.924288
2899	VRLRIIKIRRRR	1	0.961129
2900	VRLRIIKIRRRK	1	0.961605
2901	VRLRIIKIRRRA	1	0.910155
2902	VRLRIIKIRRAR	1	0.92462
2903	VRLRIIKIRRAK	1	0.912609
2905	VRLRIIKIRRLR	1	0.956235
2906	VRLRIIKIRRLK	1	0.922048
2907	VRLRIIKIRRLA	1	0.919103
2908	VRLRIIKIRKRR	1	0.968147
2909	VRLRIIKIRKRK	1	0.95324
2910	VRLRIIKIRKRA	1	0.917337
2911	VRLRIIKIRKAR	1	0.921199
2914	VRLRIIKIRKLR	1	0.948083
2916	VRLRIIKIRKLA	1	0.906223
2926	VLARIVVIRVRR	1	0.90903
2927	VLARIVVIRVRK	1	0.906719
2935	VLARIVVIRRRR	1	0.963921
2936	VLARIVVIRRRK	1	0.966862
2939	VLARIVVIRRAK	1	0.916305
2941	VLARIVVIRRLR	1	0.914629
2942	VLARIVVIRRLK	1	0.915708
2944	VLARIVVIRKRR	1	0.971692
2945	VLARIVVIRKRK	1	0.960138
2946	VLARIVVIRKRA	1	0.918281
2947	VLARIVVIRKAR	1	0.901011
2950	VLARIVVIRKLR	1	0.923847
2952	VLARIVVIRKLA	1	0.924361
2971	VLARIVLIRRRR	1	0.93841
2972	VLARIVLIRRRK	1	0.93118
2975	VLARIVLIRRAK	1	0.928682
2977	VLARIVLIRRLR	1	0.904047
2978	VLARIVLIRRLK	1	0.907304
2980	VLARIVLIRKRR	1	0.953043
2981	VLARIVLIRKRK	1	0.925705
2983	VLARIVLIRKAR	1	0.917734
2984	VLARIVLIRKAK	1	0.919664
2986	VLARIVLIRKLR	1	0.908135
2988	VLARIVLIRKLA	1	0.94285
2989	VLARIVKIRIRR	1	0.908493
2990	VLARIVKIRIRK	1	0.92514
2998	VLARIVKIRVRR	1	0.937415
2999	VLARIVKIRVRK	1	0.950969
3000	VLARIVKIRVRA	1	0.917465
3004	VLARIVKIRVLR	1	0.903707
3007	VLARIVKIRRRR	1	0.957224
3008	VLARIVKIRRRK	1	0.962146
3009	VLARIVKIRRRA	1	0.929414
3010	VLARIVKIRRAR	1	0.939478
3011	VLARIVKIRRAK	1	0.93658
3012	VLARIVKIRRAA	1	0.92228
3013	VLARIVKIRRLR	1	0.941261
3014	VLARIVKIRRLK	1	0.947536
3015	VLARIVKIRRLA	1	0.951375
3016	VLARIVKIRKRR	1	0.961765
3017	VLARIVKIRKRK	1	0.957023
[truncated: 2,169 more rows]

## Sheet: Sheet3
The physicochemical properties of the predicted AFPs
Number	Sequence	Net Charge	GRAVY	Wimley-White hydrophobicity
618	RRWRIIKIRIAA	5	-0.1	-1.48
5291	GLWRIVKIRKLK	5	-0.1	-1.08
6189	KRWRIVVIRKAA	5	-0.1	-2.42
6243	KRWRIVKIRVAA	5	-0.1	-2.42
4292	GRWRIVKIRILK	5	-0.09	-1.15
4463	GRWRIIVIRKLK	5	-0.09	-1.15
4517	GRWRIIKIRVLK	5	-0.09	-1.15
5258	GLWRIVKIRIRK	5	-0.09	-1.15
5429	GLWRIIVIRKRK	5	-0.09	-1.15
5483	GLWRIIKIRVRK	5	-0.09	-1.15
4430	GRWRIIVIRIRK	5	-0.08	-1.22
5507	GLWRIIKIRKLK	5	-0.08	-0.7
6234	KRWRIVKIRIAA	5	-0.08	-2.04
6405	KRWRIIVIRKAA	5	-0.08	-2.04
6459	KRWRIIKIRVAA	5	-0.08	-2.04
7233	KLWRIVKIRKAA	5	-0.08	-1.97
387	RRWRIVLIRRLA	5	-0.07	-0.7
486	RRWRIRLIRVLA	5	-0.07	-0.7
1353	RLWRIVLIRRRA	5	-0.07	-0.7
1354	RLWRIVLIRRAR	5	-0.07	-0.7
1431	RLWRIRVIRRLA	5	-0.07	-0.7
1453	RLWRIRLIRVAR	5	-0.07	-0.7
2439	VRWRIRLIRRLA	5	-0.07	-0.7
2589	VRWRIIKIRKAA	5	-0.07	-2.04
3405	VLWRIRLIRRRA	5	-0.07	-0.7
3406	VLWRIRLIRRAR	5	-0.07	-0.7
5474	GLWRIIKIRIRK	5	-0.07	-0.77
4707	GRLRIRLIRRLA	5	-0.06	-1.93
5029	GLARIRLIRRLR	5	-0.06	-1.93
5673	GLLRIRLIRRRA	5	-0.06	-1.93
5674	GLLRIRLIRRAR	5	-0.06	-1.93
7449	KLWRIIKIRKAA	5	-0.06	-1.59
1476	RLWRIRLIRKLA	5	-0.05	-0.25
6450	KRWRIIKIRIAA	5	-0.05	-1.66
7299	KLWRIRLIRRLA	5	-0.05	-0.25
477	RRWRIRLIRILA	5	-0.04	-0.32
603	RRWRIILIRRLA	5	-0.04	-0.32
1443	RLWRIRLIRIRA	5	-0.04	-0.32
1444	RLWRIRLIRIAR	5	-0.04	-0.32
1569	RLWRIILIRRRA	5	-0.04	-0.32
1570	RLWRIILIRRAR	5	-0.04	-0.32
351	RRWRIVVIRRLA	5	-0.03	-1.33
372	RRWRIVLIRVRA	5	-0.03	-1.33
373	RRWRIVLIRVAR	5	-0.03	-1.33
450	RRWRIRVIRVLA	5	-0.03	-1.33
1317	RLWRIVVIRRRA	5	-0.03	-1.33
1318	RLWRIVVIRRAR	5	-0.03	-1.33
1416	RLWRIRVIRVRA	5	-0.03	-1.33
1417	RLWRIRVIRVAR	5	-0.03	-1.33
2325	VRWRIVLIRRRA	5	-0.03	-1.33
2326	VRWRIVLIRRAR	5	-0.03	-1.33
2403	VRWRIRVIRRLA	5	-0.03	-1.33
2424	VRWRIRLIRVRA	5	-0.03	-1.33
2425	VRWRIRLIRVAR	5	-0.03	-1.33
3369	VLWRIRVIRRRA	5	-0.03	-1.33
3949	GRARIVLIRRLR	5	-0.03	-2.56
4048	GRARIRLIRVLR	5	-0.03	-2.56
4593	GRLRIVLIRRRA	5	-0.03	-2.56
4594	GRLRIVLIRRAR	5	-0.03	-2.56
4671	GRLRIRVIRRLA	5	-0.03	-2.56
4692	GRLRIRLIRVRA	5	-0.03	-2.56
4693	GRLRIRLIRVAR	5	-0.03	-2.56
4915	GLARIVLIRRRR	5	-0.03	-2.56
5014	GLARIRLIRVRR	5	-0.03	-2.56
5637	GLLRIRVIRRRA	5	-0.03	-2.56
5638	GLLRIRVIRRAR	5	-0.03	-2.56
396	RRWRIVLIRKLA	5	-0.02	-0.88
1355	RLWRIVLIRRAK	5	-0.02	-0.88
1362	RLWRIVLIRKRA	5	-0.02	-0.88
1363	RLWRIVLIRKAR	5	-0.02	-0.88
1395	RLWRIVKIRRLA	5	-0.02	-0.88
1440	RLWRIRVIRKLA	5	-0.02	-0.88
1454	RLWRIRLIRVAK	5	-0.02	-0.88
1494	RLWRIRKIRVLA	5	-0.02	-0.88
2448	VRWRIRLIRKLA	5	-0.02	-0.88
3407	VLWRIRLIRRAK	5	-0.02	-0.88
3414	VLWRIRLIRKRA	5	-0.02	-0.88
3415	VLWRIRLIRKAR	5	-0.02	-0.88
3447	VLWRIRKIRRLA	5	-0.02	-0.88
4993	GLARIRVIRRLR	5	-0.02	-2.56
6219	KRWRIVLIRRLA	5	-0.02	-0.88
6318	KRWRIRLIRVLA	5	-0.02	-0.88
7185	KLWRIVLIRRRA	5	-0.02	-0.88
7186	KLWRIVLIRRAR	5	-0.02	-0.88
7263	KLWRIRVIRRLA	5	-0.02	-0.88
7284	KLWRIRLIRVRA	5	-0.02	-0.88
7285	KLWRIRLIRVAR	5	-0.02	-0.88
363	RRWRIVLIRIRA	5	-0.01	-0.95
364	RRWRIVLIRIAR	5	-0.01	-0.95
441	RRWRIRVIRILA	5	-0.01	-0.95
567	RRWRIIVIRRLA	5	-0.01	-0.95
588	RRWRIILIRVRA	5	-0.01	-0.95
589	RRWRIILIRVAR	5	-0.01	-0.95
1407	RLWRIRVIRIRA	5	-0.01	-0.95
1408	RLWRIRVIRIAR	5	-0.01	-0.95
1533	RLWRIIVIRRRA	5	-0.01	-0.95
1534	RLWRIIVIRRAR	5	-0.01	-0.95
2415	VRWRIRLIRIRA	5	-0.01	-0.95
2416	VRWRIRLIRIAR	5	-0.01	-0.95
2541	VRWRIILIRRRA	5	-0.01	-0.95
2542	VRWRIILIRRAR	5	-0.01	-0.95
4716	GRLRIRLIRKLA	5	-0.01	-2.11
5030	GLARIRLIRRLK	5	-0.01	-2.11
5038	GLARIRLIRKLR	5	-0.01	-2.11
5675	GLLRIRLIRRAK	5	-0.01	-2.11
5682	GLLRIRLIRKRA	5	-0.01	-2.11
5683	GLLRIRLIRKAR	5	-0.01	-2.11
5715	GLLRIRKIRRLA	5	-0.01	-2.11
336	RRWRIVVIRVRA	5	0	-1.96
337	RRWRIVVIRVAR	5	0	-1.96
2289	VRWRIVVIRRRA	5	0	-1.96
2290	VRWRIVVIRRAR	5	0	-1.96
2389	VRWRIRVIRVAR	5	0	-1.96
4039	GRARIRLIRILR	5	0	-2.18
4165	GRARIILIRRLR	5	0	-2.18
4809	GRLRIILIRRRA	5	0	-2.18
4810	GRLRIILIRRAR	5	0	-2.18
5131	GLARIILIRRRR	5	0	-2.18
7308	KLWRIRLIRKLA	5	0	-0.43
612	RRWRIILIRKLA	5	0.01	-0.5
1445	RLWRIRLIRIAK	5	0.01	-0.5
1485	RLWRIRKIRILA	5	0.01	-0.5
1571	RLWRIILIRRAK	5	0.01	-0.5
1578	RLWRIILIRKRA	5	0.01	-0.5
1579	RLWRIILIRKAR	5	0.01	-0.5
1611	RLWRIIKIRRLA	5	0.01	-0.5
6309	KRWRIRLIRILA	5	0.01	-0.5
6435	KRWRIILIRRLA	5	0.01	-0.5
7275	KLWRIRLIRIRA	5	0.01	-0.5
7276	KLWRIRLIRIAR	5	0.01	-0.5
7401	KLWRIILIRRRA	5	0.01	-0.5
7402	KLWRIILIRRAR	5	0.01	-0.5
328	RRWRIVVIRIAR	5	0.02	-1.58
360	RRWRIVVIRKLA	5	0.02	-1.51
374	RRWRIVLIRVAK	5	0.02	-1.51
414	RRWRIVKIRVLA	5	0.02	-1.51
553	RRWRIIVIRVAR	5	0.02	-1.58
579	RRWRIILIRIRA	5	0.02	-0.57
580	RRWRIILIRIAR	5	0.02	-0.57
1319	RLWRIVVIRRAK	5	0.02	-1.51
1326	RLWRIVVIRKRA	5	0.02	-1.51
1327	RLWRIVVIRKAR	5	0.02	-1.51
1380	RLWRIVKIRVRA	5	0.02	-1.51
1381	RLWRIVKIRVAR	5	0.02	-1.51
1418	RLWRIRVIRVAK	5	0.02	-1.51
2327	VRWRIVLIRRAK	5	0.02	-1.51
2334	VRWRIVLIRKRA	5	0.02	-1.51
2335	VRWRIVLIRKAR	5	0.02	-1.51
2367	VRWRIVKIRRLA	5	0.02	-1.51
2412	VRWRIRVIRKLA	5	0.02	-1.51
2426	VRWRIRLIRVAK	5	0.02	-1.51
2466	VRWRIRKIRVLA	5	0.02	-1.51
2506	VRWRIIVIRRAR	5	0.02	-1.58
3333	VLWRIVKIRRRA	5	0.02	-1.51
3334	VLWRIVKIRRAR	5	0.02	-1.51
3371	VLWRIRVIRRAK	5	0.02	-1.51
3378	VLWRIRVIRKRA	5	0.02	-1.51
3379	VLWRIRVIRKAR	5	0.02	-1.51
3432	VLWRIRKIRVRA	5	0.02	-1.51
3433	VLWRIRKIRVAR	5	0.02	-1.51
3950	GRARIVLIRRLK	5	0.02	-2.74
3958	GRARIVLIRKLR	5	0.02	-2.74
4049	GRARIRLIRVLK	5	0.02	-2.74
4595	GRLRIVLIRRAK	5	0.02	-2.74
4602	GRLRIVLIRKRA	5	0.02	-2.74
4603	GRLRIVLIRKAR	5	0.02	-2.74
4635	GRLRIVKIRRLA	5	0.02	-2.74
4694	GRLRIRLIRVAK	5	0.02	-2.74
4916	GLARIVLIRRRK	5	0.02	-2.74
4924	GLARIVLIRKRR	5	0.02	-2.74
4957	GLARIVKIRRLR	5	0.02	-2.74
5015	GLARIRLIRVRK	5	0.02	-2.74
5601	GLLRIVKIRRRA	5	0.02	-2.74
5602	GLLRIVKIRRAR	5	0.02	-2.74
5639	GLLRIRVIRRAK	5	0.02	-2.74
5646	GLLRIRVIRKRA	5	0.02	-2.74
5701	GLLRIRKIRVAR	5	0.02	-2.74
6183	KRWRIVVIRRLA	5	0.02	-1.51
6204	KRWRIVLIRVRA	5	0.02	-1.51
6205	KRWRIVLIRVAR	5	0.02	-1.51
6282	KRWRIRVIRVLA	5	0.02	-1.51
7149	KLWRIVVIRRRA	5	0.02	-1.51
7150	KLWRIVVIRRAR	5	0.02	-1.51
7248	KLWRIRVIRVRA	5	0.02	-1.51
7249	KLWRIRVIRVAR	5	0.02	-1.51
327	RRWRIVVIRIRA	5	0.03	-1.58
552	RRWRIIVIRVRA	5	0.03	-1.58
1364	RLWRIVLIRKAK	5	0.03	-1.06
1404	RLWRIVKIRKLA	5	0.03	-1.06
2379	VRWRIRVIRIRA	5	0.03	-1.58
2380	VRWRIRVIRIAR	5	0.03	-1.58
3416	VLWRIRLIRKAK	5	0.03	-1.06
3456	VLWRIRKIRKLA	5	0.03	-1.06
4734	GRLRIRKIRVLA	5	0.03	-2.74
4994	GLARIRVIRRLK	5	0.03	-2.74
5002	GLARIRVIRKLR	5	0.03	-2.74
5056	GLARIRKIRVLR	5	0.03	-2.74
6228	KRWRIVLIRKLA	5	0.03	-1.06
7187	KLWRIVLIRRAK	5	0.03	-1.06
7194	KLWRIVLIRKRA	5	0.03	-1.06
7195	KLWRIVLIRKAR	5	0.03	-1.06
7227	KLWRIVKIRRLA	5	0.03	-1.06
7272	KLWRIRVIRKLA	5	0.03	-1.06
7286	KLWRIRLIRVAK	5	0.03	-1.06
7326	KLWRIRKIRVLA	5	0.03	-1.06
365	RRWRIVLIRIAK	5	0.04	-1.13
405	RRWRIVKIRILA	5	0.04	-1.13
576	RRWRIIVIRKLA	5	0.04	-1.13
590	RRWRIILIRVAK	5	0.04	-1.13
630	RRWRIIKIRVLA	5	0.04	-1.13
1371	RLWRIVKIRIRA	5	0.04	-1.13
1372	RLWRIVKIRIAR	5	0.04	-1.13
1409	RLWRIRVIRIAK	5	0.04	-1.13
1535	RLWRIIVIRRAK	5	0.04	-1.13
1542	RLWRIIVIRKRA	5	0.04	-1.13
1543	RLWRIIVIRKAR	5	0.04	-1.13
1596	RLWRIIKIRVRA	5	0.04	-1.13
1597	RLWRIIKIRVAR	5	0.04	-1.13
2417	VRWRIRLIRIAK	5	0.04	-1.13
2457	VRWRIRKIRILA	5	0.04	-1.13
2543	VRWRIILIRRAK	5	0.04	-1.13
2550	VRWRIILIRKRA	5	0.04	-1.13
2551	VRWRIILIRKAR	5	0.04	-1.13
2583	VRWRIIKIRRLA	5	0.04	-1.13
3423	VLWRIRKIRIRA	5	0.04	-1.13
3424	VLWRIRKIRIAR	5	0.04	-1.13
3549	VLWRIIKIRRRA	5	0.04	-1.13
3550	VLWRIIKIRRAR	5	0.04	-1.13
5039	GLARIRLIRKLK	5	0.04	-2.29
5684	GLLRIRLIRKAK	5	0.04	-2.29
5724	GLLRIRKIRKLA	5	0.04	-2.29
6195	KRWRIVLIRIRA	5	0.04	-1.13
6196	KRWRIVLIRIAR	5	0.04	-1.13
6273	KRWRIRVIRILA	5	0.04	-1.13
6399	KRWRIIVIRRLA	5	0.04	-1.13
6420	KRWRIILIRVRA	5	0.04	-1.13
6421	KRWRIILIRVAR	5	0.04	-1.13
7239	KLWRIRVIRIRA	5	0.04	-1.13
7240	KLWRIRVIRIAR	5	0.04	-1.13
7365	KLWRIIVIRRRA	5	0.04	-1.13
7366	KLWRIIVIRRAR	5	0.04	-1.13
338	RRWRIVVIRVAK	5	0.05	-2.14
543	RRWRIIVIRIRA	5	0.05	-1.2
544	RRWRIIVIRIAR	5	0.05	-1.2
2291	VRWRIVVIRRAK	5	0.05	-2.14
2298	VRWRIVVIRKRA	5	0.05	-2.14
2299	VRWRIVVIRKAR	5	0.05	-2.14
2352	VRWRIVKIRVRA	5	0.05	-2.14
2353	VRWRIVKIRVAR	5	0.05	-2.14
2390	VRWRIRVIRVAK	5	0.05	-2.14
4040	GRARIRLIRILK	5	0.05	-2.36
4166	GRARIILIRRLK	5	0.05	-2.36
4174	GRARIILIRKLR	5	0.05	-2.36
4685	GRLRIRLIRIAK	5	0.05	-2.36
4811	GRLRIILIRRAK	5	0.05	-2.36
4818	GRLRIILIRKRA	5	0.05	-2.36
4819	GRLRIILIRKAR	5	0.05	-2.36
4851	GRLRIIKIRRLA	5	0.05	-2.36
5006	GLARIRLIRIRK	5	0.05	-2.36
5047	GLARIRKIRILR	5	0.05	-2.36
5132	GLARIILIRRRK	5	0.05	-2.36
5140	GLARIILIRKRR	5	0.05	-2.36
5173	GLARIIKIRRLR	5	0.05	-2.36
5691	GLLRIRKIRIRA	5	0.05	-2.36
5692	GLLRIRKIRIAR	5	0.05	-2.36
5817	GLLRIIKIRRRA	5	0.05	-2.36
5818	GLLRIIKIRRAR	5	0.05	-2.36
6168	KRWRIVVIRVRA	5	0.05	-2.14
6169	KRWRIVVIRVAR	5	0.05	-2.14
1580	RLWRIILIRKAK	5	0.06	-0.68
1620	RLWRIIKIRKLA	5	0.06	-0.68
4141	GRARIILIRIRR	5	0.06	-2.43
6444	KRWRIILIRKLA	5	0.06	-0.68
7277	KLWRIRLIRIAK	5	0.06	-0.68
7317	KLWRIRKIRILA	5	0.06	-0.68
7403	KLWRIILIRRAK	5	0.06	-0.68
7410	KLWRIILIRKRA	5	0.06	-0.68
7411	KLWRIILIRKAR	5	0.06	-0.68
7443	KLWRIIKIRRLA	5	0.06	-0.68
329	RRWRIVVIRIAK	5	0.07	-1.76
554	RRWRIIVIRVAK	5	0.07	-1.76
581	RRWRIILIRIAK	5	0.07	-0.75
621	RRWRIIKIRILA	5	0.07	-0.75
1328	RLWRIVVIRKAK	5	0.07	-1.69
1382	RLWRIVKIRVAK	5	0.07	-1.69
1587	RLWRIIKIRIRA	5	0.07	-0.75
1588	RLWRIIKIRIAR	5	0.07	-0.75
2336	VRWRIVLIRKAK	5	0.07	-1.69
2376	VRWRIVKIRKLA	5	0.07	-1.69
2507	VRWRIIVIRRAK	5	0.07	-1.76
3335	VLWRIVKIRRAK	5	0.07	-1.69
3342	VLWRIVKIRKRA	5	0.07	-1.69
3343	VLWRIVKIRKAR	5	0.07	-1.69
3380	VLWRIRVIRKAK	5	0.07	-1.69
3434	VLWRIRKIRVAK	5	0.07	-1.69
6159	KRWRIVVIRIRA	5	0.07	-1.76
6160	KRWRIVVIRIAR	5	0.07	-1.76
6192	KRWRIVVIRKLA	5	0.07	-1.69
6206	KRWRIVLIRVAK	5	0.07	-1.69
6246	KRWRIVKIRVLA	5	0.07	-1.69
6384	KRWRIIVIRVRA	5	0.07	-1.76
6385	KRWRIIVIRVAR	5	0.07	-1.76
6411	KRWRIILIRIRA	5	0.07	-0.75
6412	KRWRIILIRIAR	5	0.07	-0.75
7151	KLWRIVVIRRAK	5	0.07	-1.69
7158	KLWRIVVIRKRA	5	0.07	-1.69
7159	KLWRIVVIRKAR	5	0.07	-1.69
7212	KLWRIVKIRVRA	5	0.07	-1.69
7213	KLWRIVKIRVAR	5	0.07	-1.69
7250	KLWRIRVIRVAK	5	0.07	-1.69
2343	VRWRIVKIRIRA	5	0.08	-1.76
2344	VRWRIVKIRIAR	5	0.08	-1.76
2381	VRWRIRVIRIAK	5	0.08	-1.76
2514	VRWRIIVIRKRA	5	0.08	-1.76
2515	VRWRIIVIRKAR	5	0.08	-1.76
2568	VRWRIIKIRVRA	5	0.08	-1.76
2569	VRWRIIKIRVAR	5	0.08	-1.76
7196	KLWRIVLIRKAK	5	0.08	-1.24
7236	KLWRIVKIRKLA	5	0.08	-1.24
1373	RLWRIVKIRIAK	5	0.09	-1.31
1544	RLWRIIVIRKAK	5	0.09	-1.31
1598	RLWRIIKIRVAK	5	0.09	-1.31
2552	VRWRIILIRKAK	5	0.09	-1.31
2592	VRWRIIKIRKLA	5	0.09	-1.31
3425	VLWRIRKIRIAK	5	0.09	-1.31
3551	VLWRIIKIRRAK	5	0.09	-1.31
3558	VLWRIIKIRKRA	5	0.09	-1.31
3559	VLWRIIKIRKAR	5	0.09	-1.31
6197	KRWRIVLIRIAK	5	0.09	-1.31
6237	KRWRIVKIRILA	5	0.09	-1.31
6408	KRWRIIVIRKLA	5	0.09	-1.31
6422	KRWRIILIRVAK	5	0.09	-1.31
6462	KRWRIIKIRVLA	5	0.09	-1.31
7203	KLWRIVKIRIRA	5	0.09	-1.31
7204	KLWRIVKIRIAR	5	0.09	-1.31
7241	KLWRIRVIRIAK	5	0.09	-1.31
7367	KLWRIIVIRRAK	5	0.09	-1.31
7374	KLWRIIVIRKRA	5	0.09	-1.31
7375	KLWRIIVIRKAR	5	0.09	-1.31
7428	KLWRIIKIRVRA	5	0.09	-1.31
7429	KLWRIIKIRVAR	5	0.09	-1.31
545	RRWRIIVIRIAK	5	0.1	-1.38
2300	VRWRIVVIRKAK	5	0.1	-2.32
2559	VRWRIIKIRIRA	5	0.1	-1.38
2560	VRWRIIKIRIAR	5	0.1	-1.38
4175	GRARIILIRKLK	5	0.1	-2.54
4820	GRLRIILIRKAK	5	0.1	-2.54
4860	GRLRIIKIRKLA	5	0.1	-2.54
5048	GLARIRKIRILK	5	0.1	-2.54
5141	GLARIILIRKRK	5	0.1	-2.54
5174	GLARIIKIRRLK	5	0.1	-2.54
5182	GLARIIKIRKLR	5	0.1	-2.54
5693	GLLRIRKIRIAK	5	0.1	-2.54
5819	GLLRIIKIRRAK	5	0.1	-2.54
5826	GLLRIIKIRKRA	5	0.1	-2.54
5827	GLLRIIKIRKAR	5	0.1	-2.54
6170	KRWRIVVIRVAK	5	0.1	-2.32
6375	KRWRIIVIRIRA	5	0.1	-1.38
6376	KRWRIIVIRIAR	5	0.1	-1.38

## Sheet: Sheet4
The novel c_AFPs
Number	Sequence	Peptides	Blast results (Accessed 10 January 2024)
			Max Score	Total Score	Query cover	E value	Accession
364	RRWRIVLIRIAR	AFP-1	35	35	0.75	3.2	HXI36771.1
5683	GLLRIRLIRKAR	AFP-2	32.5	32.5	0.92	24	HEY8506113.1
336	RRWRIVVIRVRA	AFP-3	33.3	33.3	1	12	WP_361546898.1
6412	KRWRIILIRIAR	AFP-4	35.4	35.4	0.75	2.1	KAK0097261.1
5826	GLLRIIKIRKRA	AFP-5	32	32	0.75	34	KAF2491202.1
6376	KRWRIIVIRIAR	AFP-6	33.7	33.7	1	8.4	WFO74530.1
5474	GLWRIIKIRIRK	AFP-7	33.3	33.3	0.83	12	HFC8494388.1
1318	RLWRIVVIRRAR	AFP-8	34.1	34.1	0.75	5.9	MEM9099594.1
5724	GLLRIRKIRKLA	AFP-9	32	32	0.75	34	HEY6249148.1
1355	RLWRIVLIRRAK	AFP-10	38	38	0.83	0.27	HEY6373335.1
1363	RLWRIVLIRKAR	AFP-11	34.6	34.6	0.75	4.2	HEY6373335.1
1494	RLWRIRKIRVLA	AFP-12	35	35	0.75	2.9	KAJ8684244.1
2448	VRWRIRLIRKLA	AFP-13	33.3	33.3	0.83	12	HEY8742488.1
3414	VLWRIRLIRKRA	AFP-14	36.7	36.7	0.92	0.74	HMJ42008.1
3415	VLWRIRLIRKAR	AFP-15	34.6	34.6	0.75	4.2	MDY0064001.1
7263	KLWRIRVIRRLA	AFP-16	36.7	36.7	1	0.74	MFL6563417.1
2298	VRWRIVVIRKRA	AFP-17	34.1	34.1	0.83	6.3	HXI36771.1
6462	KRWRIIKIRVLA	AFP-18	32.5	32.5	0.83	24	HEY4763557.1
7203	KLWRIVKIRIRA	AFP-19	32.9	32.9	0.83	17	WP_128581300.1
7374	KLWRIIVIRKRA	AFP-20	34.6	34.6	0.75	4.2	XP_028783064.1
6196	KRWRIVLIRIAR	AFP-21	33.7	33.7	0.92	8.4	MEO7081777.1
7213	KLWRIVKIRVAR	AFP-22	34.1	34.1	0.75	6	MCO5106610.1
579	RRWRIILIRIRA	AFP-23	35.4	35.4	0.75	2.1	KAK0097261.1
1380	RLWRIVKIRVRA	AFP-24	34.1	34.1	0.75	6	MCO5106610.1
1418	RLWRIRVIRVAK	AFP-25	35.8	35.8	0.92	1.5	MDT5075975.1
2335	VRWRIVLIRKAR	AFP-26	34.6	34.6	0.75	4.5	HXI36771.1
3371	VLWRIRVIRRAK	AFP-27	34.6	34.6	0.75	4.2	MEW8645698.1
3432	VLWRIRKIRVRA	AFP-28	34.6	34.6	0.75	4.2	MCP9485931.1
6246	KRWRIVKIRVLA	AFP-29	32	32	1	34	DBA49333.1
4916	GLARIVLIRRRK	AFP-30	34.1	34.1	0.92	5.9	WP_328618136.1
5601	GLLRIVKIRRRA	AFP-31	32.5	32.5	1	24	WP_408376136.1
5639	GLLRIRVIRRAK	AFP-32	32.5	32.5	1	24	KAL3648837.1
6195	KRWRIVLIRIRA	AFP-33	33.3	33.3	0.83	12	ANK77616.1
621	RRWRIIKIRILA	AFP-34	32.9	32.9	0.75	17	EYC19249.1
6205	KRWRIVLIRVAR	AFP-35	34.6	34.6	0.92	4.2	MEO5585570.1
7248	KLWRIRVIRVRA	AFP-36	32.9	32.9	0.83	17	WP_278219919.1
552	RRWRIIVIRVRA	AFP-37	32.5	32.5	1	24	HYH79911.1
7410	KLWRIILIRKRA	AFP-38	35	35	0.92	3.1	WP_177287822.1
3456	VLWRIRKIRKLA	AFP-39	34.6	34.6	0.75	4.2	MDA7913253.1
5002	GLARIRVIRKLR	AFP-40	33.3	33.3	0.92	12	WP_395926577.1
6228	KRWRIVLIRKLA	AFP-41	34.6	34.6	0.75	4.5	HXI36771.1
7187	KLWRIVLIRRAK	AFP-42	34.6	34.6	0.75	4.2	HEY6373335.1
365	RRWRIVLIRIAK	AFP-43	35	35	0.75	3.2	HXI36771.1
405	RRWRIVKIRILA	AFP-44	33.7	33.7	1	8.4	XP_042601685.1
630	RRWRIIKIRVLA	AFP-45	32.9	32.9	0.75	17	EYC19249.1
1371	RLWRIVKIRIRA	AFP-46	32.9	32.9	0.83	17	WP_128581300.1
1542	RLWRIIVIRKRA	AFP-47	34.6	34.6	0.75	4.2	XP_028783064.1
1543	RLWRIIVIRKAR	AFP-48	34.6	34.6	0.75	4.2	XP_028783064.1
2551	VRWRIILIRKAR	AFP-49	33.3	33.3	1	12	MBI5701023.1
